# Supplementary material for: Antagonistic drug interactions protect commensal Bacteroidaceae from macrolides via an RND-type efflux pump
Source: Gut Microbes. 2025 Dec 9;17(1):2596806. doi: 10.1080/19490976.2025.2596806 (PMC12694919; doi:10.1080/19490976.2025.2596806)
Supplement: Supplementary Material — Supplementary Tables [file KGMI_A_2596806_SM2586.xlsx]

## Sheet: Suppl. Table 1
Strains used in this study.
Internal Code	Species	Strain	Genotype	Source
NT5001	Phocaeicola vulgatus	Type strain	Wild type	DSM No.: 1447
NT5002	Bacteroides uniformis	Type strain, VPI 0061	Wild type	DSM No.: 6597
NT5003	Bacteroides fragilis nontoxigenic	Type strain, EN-2, VPI 2553	Wild type	DSM No.: 2151
NT5004	Bacteroides thetaiotaomicron	Type strain, E50(VPI 5482)	Wild type	DSM No.: 2079
NT5019	Segatella copri	Type strain, CB7	Wild type	DSM No.: 18205
NT5050	Bacteroides caccae	Type strain, CCUG 38735, CIP 104201, JCM 9498, NCTC 13051, VPI 3452A	Wild type	DSM No.: 19024/ATCC No.: 43185
NT5054	Bacteroides ovatus	Type strain, NCTC 11153	Wild type	ATCC No.: 8483
NT5056	Phocaeicola vulgatus	CL09T03C04, HM-720	Wild type	HM-720 (BEI Resources)
NT5074	Parabacteroides distasonis	Type strain, ATCC 8503, CCUG 4941, JCM 5825, NCTC 11152	Wild type	DSM No.: 20701
LM0082	Escherichia coli	BW23474 with pLGB13	Wild type	Typas lab
LM0083	Escherichia coli	DATC	Wild type	Typas lab; DSM No.: 116187
LM0409	Phocaeicola vulgatus	Type strain	ΔBVU_2801	This study
LM0410	Phocaeicola vulgatus	Type strain	ΔBVU_0379	This study
LM0413	Phocaeicola vulgatus	Type strain	ΔBVU_3784	This study
LM0429	Phocaeicola vulgatus	Type strain	ΔBVU_1673	This study
LM0432	Phocaeicola vulgatus	Type strain	ΔBVU_2346	This study
LM0446	Phocaeicola vulgatus	Type strain	ΔBVU_1672	This study
LM0448	Phocaeicola vulgatus	Type strain	ΔBVU_1674	This study
LM0450	Phocaeicola vulgatus	Type strain	ΔBVU_1675	This study
LM0458	Bacteroides uniformis	Type strain, VPI 0061	ΔBACUNI00506-00510	This study
LM0460	Bacteroides uniformis	Type strain, VPI 0061	ΔBACUNI01926-01932	This study
LM0462	Bacteroides uniformis	Type strain, VPI 0061	ΔBACUNI00506-00510/01926-01932	This study
LM0480	Phocaeicola vulgatus	Type strain	ΔBVU_1672-1675	This study

## Sheet: Supp. Table 2
Transcriptomics in P. vulgatus
Gene	log2FoldChange	lfcSE	svalue	Comparison
BVU_0001	-0.240753	0.0720131	0.977261	Dicumarol
BVU_0002	-0.0946185	0.166465	0.964825	Dicumarol
BVU_0003	-0.436153	0.102575	0.965466	Dicumarol
BVU_0004	0.398826	0.147905	0.941004	Dicumarol
BVU_0005	0.276113	0.268514	0.755854	Dicumarol
BVU_0006	-0.122805	0.143678	0.969591	Dicumarol
BVU_0007	-0.0340904	0.177111	0.964996	Dicumarol
BVU_0008	0.142651	0.135373	0.970823	Dicumarol
BVU_0009	0.650736	0.141238	0.711475	Dicumarol
BVU_0010	-0.0336563	0.220758	0.951588	Dicumarol
BVU_0011	-0.252136	0.108174	0.973496	Dicumarol
BVU_0012	-0.119481	0.0777365	0.977268	Dicumarol
BVU_0013	-0.211805	0.0957586	0.977007	Dicumarol
BVU_0014	-0.120924	0.135739	0.971627	Dicumarol
BVU_0015	0.0464547	0.145661	0.971904	Dicumarol
BVU_0016	0.191089	0.0765217	0.977275	Dicumarol
BVU_0017	0.813902	0.130533	0.458708	Dicumarol
BVU_0018	0.0245383	0.144471	0.972805	Dicumarol
BVU_0019	0.126263	0.0701726	0.977282	Dicumarol
BVU_0020	-0.000440949	0.164108	0.969501	Dicumarol
BVU_0021	-0.261645	0.193276	0.88972	Dicumarol
BVU_0022	-0.0321734	0.240568	0.93709	Dicumarol
BVU_0023	0.148677	0.161572	0.963488	Dicumarol
BVU_0024	0.133001	0.211527	0.94251	Dicumarol
BVU_0025	0.187308	0.116874	0.973661	Dicumarol
BVU_0026	-0.303397	0.0986379	0.97405	Dicumarol
BVU_0027	-0.225057	0.148819	0.962886	Dicumarol
BVU_0028	0.0965477	0.229587	0.910087	Dicumarol
BVU_0029	0.135414	0.223786	0.895781	Dicumarol
BVU_0030	0.238587	0.294009	0.73833	Dicumarol
BVU_0031	0.0231295	0.222228	0.952007	Dicumarol
BVU_0032	-0.0351829	0.225665	0.949126	Dicumarol
BVU_0033	-0.173985	0.112346	0.975082	Dicumarol
BVU_0034	-0.0281597	0.109875	0.977289	Dicumarol
BVU_0035	0.00777693	0.249468	0.918709	Dicumarol
BVU_0036	0.0195071	0.248691	0.911522	Dicumarol
BVU_0037	0.0828609	0.217983	0.947187	Dicumarol
BVU_0038	0.0665141	0.189134	0.960089	Dicumarol
BVU_0039	0.0527343	0.242465	0.904611	Dicumarol
BVU_0040	0.0384494	0.226497	0.948249	Dicumarol
BVU_0041	0.0156025	0.228099	0.950182	Dicumarol
BVU_0042	-0.120763	0.249809	0.856584	Dicumarol
BVU_0043	-0.0665646	0.248727	0.882144	Dicumarol
BVU_0044	-0.3769	0.199112	0.810682	Dicumarol
BVU_0046	0.0469383	0.0844512	0.977296	Dicumarol
BVU_0047	0.103237	0.0969783	0.977304	Dicumarol
BVU_0048	-0.0572368	0.106351	0.977311	Dicumarol
BVU_0049	-0.252262	0.18841	0.917119	Dicumarol
BVU_0050	-0.127604	0.117948	0.975219	Dicumarol
BVU_0051	-0.0175277	0.155292	0.970799	Dicumarol
BVU_0052	0.182749	0.225298	0.868608	Dicumarol
BVU_0053	0.0180078	0.219838	0.953252	Dicumarol
BVU_0054	-0.0297647	0.114464	0.977318	Dicumarol
BVU_0055	-0.102705	0.0822288	0.977325	Dicumarol
BVU_0056	-0.00737435	0.110867	0.977332	Dicumarol
BVU_0057	0.0247392	0.0998638	0.977339	Dicumarol
BVU_0058	0.270468	0.144111	0.961039	Dicumarol
BVU_0059	0.189497	0.158575	0.961702	Dicumarol
BVU_0060	0.165047	0.122868	0.972999	Dicumarol
BVU_0061	0.116076	0.15561	0.966556	Dicumarol
BVU_0062	0.0528447	0.192436	0.959867	Dicumarol
BVU_0063	-0.13314	0.25924	0.835673	Dicumarol
BVU_0064	0.107906	0.26125	0.84419	Dicumarol
BVU_0065	0.110766	0.180308	0.960023	Dicumarol
BVU_0066	-0.0385288	0.169543	0.966478	Dicumarol
BVU_0067	NA	NA	NA	Dicumarol
BVU_0068	0.0753457	0.164696	0.966242	Dicumarol
BVU_0069	-0.225802	0.200164	0.896826	Dicumarol
BVU_0070	-0.16266	0.163054	0.961945	Dicumarol
BVU_0071	-0.0943781	0.115516	0.976365	Dicumarol
BVU_0072	-0.354508	0.199486	0.822324	Dicumarol
BVU_0073	0.116719	0.126105	0.973814	Dicumarol
BVU_0074	-0.194247	0.0956172	0.977346	Dicumarol
BVU_0075	-0.188922	0.0825831	0.977353	Dicumarol
BVU_0076	-0.0855789	0.141651	0.97147	Dicumarol
BVU_0077	0.0133312	0.102753	0.977361	Dicumarol
BVU_0078	-0.0247776	0.0945886	0.977368	Dicumarol
BVU_0079	-0.067723	0.123258	0.975687	Dicumarol
BVU_0080	-0.116499	0.15239	0.967565	Dicumarol
BVU_0081	-0.155153	0.188353	0.953822	Dicumarol
BVU_0082	0.0668143	0.0865519	0.977375	Dicumarol
BVU_0083	0.0538277	0.0712443	0.977382	Dicumarol
BVU_0084	0.0267552	0.104616	0.977389	Dicumarol
BVU_0085	0.153747	0.104173	0.976874	Dicumarol
BVU_0086	0.772282	0.207303	0.376382	Dicumarol
BVU_0087	1.17871	0.320249	0.0742873	Dicumarol
BVU_0088	1.06105	0.11684	0.0785585	Dicumarol
BVU_0089	0.0322712	0.105097	0.977396	Dicumarol
BVU_0090	-0.151688	0.124997	0.972989	Dicumarol
BVU_0091	-0.0850697	0.164943	0.965761	Dicumarol
BVU_0092	-0.0986154	0.0746106	0.977403	Dicumarol
BVU_0093	-0.00667904	0.124685	0.976656	Dicumarol
BVU_0094	-0.172397	0.115519	0.9744	Dicumarol
BVU_0095	-0.116814	0.11319	0.976248	Dicumarol
BVU_0096	-0.133961	0.0973249	0.97741	Dicumarol
BVU_0097	-0.0645646	0.072818	0.977417	Dicumarol
BVU_0098	0.0426874	0.0844248	0.977424	Dicumarol
BVU_0099	0.011576	0.10304	0.977432	Dicumarol
BVU_0100	0.0534734	0.129922	0.974829	Dicumarol
BVU_0101	0.0359855	0.117431	0.977014	Dicumarol
BVU_0102	-1.59415e-05	0.088748	0.977439	Dicumarol
BVU_0103	-0.0459057	0.189525	0.960827	Dicumarol
BVU_0104	0.246513	0.0977692	0.976059	Dicumarol
BVU_0105	0.0721604	0.131115	0.974105	Dicumarol
BVU_0106	0.178195	0.132591	0.970084	Dicumarol
BVU_0107	0.267171	0.0975182	0.975572	Dicumarol
BVU_0108	0.286136	0.210883	0.841798	Dicumarol
BVU_0109	-0.0504278	0.252015	0.884227	Dicumarol
BVU_0110	-0.196573	0.127147	0.970775	Dicumarol
BVU_0111	-0.037654	0.152829	0.970609	Dicumarol
BVU_0112	0.0139871	0.116201	0.977446	Dicumarol
BVU_0113	0.134585	0.126072	0.97326	Dicumarol
BVU_0114	-0.140276	0.265188	0.823194	Dicumarol
BVU_0115	0.0429144	0.214309	0.953192	Dicumarol
BVU_0116	0.0698359	0.221284	0.946954	Dicumarol
BVU_0117	0.0120656	0.200616	0.959934	Dicumarol
BVU_0118	0.0171199	0.222185	0.952387	Dicumarol
BVU_0119	-0.121523	0.25557	0.847485	Dicumarol
BVU_0120	0.011926	0.20655	0.958263	Dicumarol
BVU_0121	-0.0430348	0.246277	0.900253	Dicumarol
BVU_0122	0.0411163	0.210612	0.95492	Dicumarol
BVU_0123	-0.0972051	0.156861	0.967106	Dicumarol
BVU_0124	-0.0460341	0.204718	0.956525	Dicumarol
BVU_0125	-0.0904484	0.190436	0.95819	Dicumarol
BVU_0126	-0.400213	0.306247	0.605688	Dicumarol
BVU_0127	-0.0114789	0.218073	0.954493	Dicumarol
BVU_0128	-0.108252	0.139508	0.971127	Dicumarol
BVU_0129	0.230582	0.142523	0.964461	Dicumarol
BVU_0130	0.0962108	0.240758	0.882337	Dicumarol
BVU_0131	0.126356	0.182192	0.958479	Dicumarol
BVU_0132	0.0891813	0.155471	0.96804	Dicumarol
BVU_0133	0.0126141	0.138527	0.974327	Dicumarol
BVU_0134	0.0720495	0.19542	0.957897	Dicumarol
BVU_0135	-0.0221772	0.187446	0.963	Dicumarol
BVU_0136	-0.00579516	0.247141	0.937035	Dicumarol
BVU_0137	-0.0543039	0.250289	0.885515	Dicumarol
BVU_0138	-0.169629	0.134601	0.969921	Dicumarol
BVU_0141	0.0199963	0.146254	0.97264	Dicumarol
BVU_0142	-0.0607171	0.0956596	0.977453	Dicumarol
BVU_0143	0.108788	0.0766501	0.97746	Dicumarol
BVU_0144	0.15994	0.12238	0.97325	Dicumarol
BVU_0145	0.017562	0.100828	0.977467	Dicumarol
BVU_0146	0.0275635	0.136896	0.974217	Dicumarol
BVU_0147	0.0541085	0.146718	0.971413	Dicumarol
BVU_0148	-0.408025	0.202013	0.787937	Dicumarol
BVU_0149	-0.498592	0.105623	0.957823	Dicumarol
BVU_0150	-0.0216377	0.24127	0.940122	Dicumarol
BVU_0151	-0.0967157	0.192837	0.956992	Dicumarol
BVU_0152	-0.135832	0.183623	0.957348	Dicumarol
BVU_0153	-0.137155	0.202405	0.948655	Dicumarol
BVU_0154	0.00389659	0.161244	0.969946	Dicumarol
BVU_0155	-0.000951196	0.249364	0.93179	Dicumarol
BVU_0156	0.00294222	0.249336	0.929384	Dicumarol
BVU_0157	-0.0580109	0.0964335	0.977474	Dicumarol
BVU_0158	-0.00952566	0.242171	0.942094	Dicumarol
BVU_0159	-0.0380118	0.145795	0.972197	Dicumarol
BVU_0160	0.0141682	0.22467	0.951879	Dicumarol
BVU_0161	-0.0266094	0.226366	0.94973	Dicumarol
BVU_0162	-0.12955	0.183006	0.957995	Dicumarol
BVU_0163	0.118138	0.170458	0.96246	Dicumarol
BVU_0164	0.13772	0.223609	0.894869	Dicumarol
BVU_0165	0.334193	0.255234	0.741114	Dicumarol
BVU_0166	-0.156185	0.160166	0.963469	Dicumarol
BVU_0167	-0.167819	0.137478	0.969241	Dicumarol
BVU_0168	0.153502	0.248375	0.843853	Dicumarol
BVU_0169	-0.0520788	0.14782	0.971219	Dicumarol
BVU_0171	-0.0598288	0.152481	0.969896	Dicumarol
BVU_0172	-0.131772	0.152365	0.966695	Dicumarol
BVU_0173	-0.0178735	0.245713	0.928402	Dicumarol
BVU_0174	0.0655813	0.210963	0.952544	Dicumarol
BVU_0175	-0.0568456	0.241452	0.904358	Dicumarol
BVU_0176	0.0580299	0.229353	0.94301	Dicumarol
BVU_0177	0.0741005	0.233349	0.916736	Dicumarol
BVU_0178	0.0837661	0.242616	0.88515	Dicumarol
BVU_0179	0.160607	0.124	0.972897	Dicumarol
BVU_0180	0.294787	0.139322	0.961018	Dicumarol
BVU_0181	-0.0669661	0.234478	0.919436	Dicumarol
BVU_0182	-0.0225149	0.231549	0.947457	Dicumarol
BVU_0183	0.0152014	0.231932	0.948286	Dicumarol
BVU_0184	-0.275095	0.277034	0.74384	Dicumarol
BVU_0185	-0.0495928	0.183137	0.962655	Dicumarol
BVU_0186	0.044253	0.186658	0.961783	Dicumarol
BVU_0187	-0.0575251	0.139637	0.972775	Dicumarol
BVU_0188	0.00585791	0.24933	0.92305	Dicumarol
BVU_0189	-0.0197498	0.0967615	0.977481	Dicumarol
BVU_0190	0.0404322	0.0792964	0.977488	Dicumarol
BVU_0191	0.0241189	0.110307	0.977495	Dicumarol
BVU_0192	0.0639596	0.125569	0.975413	Dicumarol
BVU_0193	0.0773751	0.100736	0.977502	Dicumarol
BVU_0194	0.0810945	0.103414	0.977509	Dicumarol
BVU_0195	0.0629579	0.107189	0.977516	Dicumarol
BVU_0196	0.160456	0.109577	0.975947	Dicumarol
BVU_0197	0.211486	0.1196	0.972143	Dicumarol
BVU_0198	0.27131	0.108223	0.972713	Dicumarol
BVU_0199	0.19379	0.188778	0.94891	Dicumarol
BVU_0200	0.394161	0.0867635	0.973728	Dicumarol
BVU_0201	0.457859	0.202164	0.753374	Dicumarol
BVU_0202	-0.0671453	0.147038	0.970894	Dicumarol
BVU_0203	0.0111706	0.134809	0.974987	Dicumarol
BVU_0204	0.0560761	0.0911831	0.977523	Dicumarol
BVU_0205	-0.0207197	0.0860386	0.97753	Dicumarol
BVU_0206	0.100553	0.0795693	0.977537	Dicumarol
BVU_0207	0.0928193	0.0811048	0.977544	Dicumarol
BVU_0208	0.152476	0.0780256	0.977551	Dicumarol
BVU_0209	0.0576975	0.107262	0.977558	Dicumarol
BVU_0210	-0.0110302	0.10076	0.977565	Dicumarol
BVU_0212	0.124624	0.235383	0.878978	Dicumarol
BVU_0213	0.0404795	0.223175	0.949695	Dicumarol
BVU_0214	0.0141022	0.247962	0.91834	Dicumarol
BVU_0215	0.0442	0.244486	0.905238	Dicumarol
BVU_0216	0.0137198	0.213252	0.956128	Dicumarol
BVU_0217	0.0391975	0.177242	0.9646	Dicumarol
BVU_0218	0.0931016	0.197665	0.955587	Dicumarol
BVU_0219	0.0117254	0.162323	0.969488	Dicumarol
BVU_0220	0.114808	0.212926	0.945303	Dicumarol
BVU_0221	-0.00449176	0.182321	0.965098	Dicumarol
BVU_0222	-0.0116963	0.165047	0.968841	Dicumarol
BVU_0223	-0.0559691	0.123032	0.976003	Dicumarol
BVU_0229	0.00436634	0.249372	0.925898	Dicumarol
BVU_0230	NA	NA	NA	Dicumarol
BVU_0231	-0.12339	0.2405	0.870264	Dicumarol
BVU_0232	-0.102382	0.268066	0.836418	Dicumarol
BVU_0233	-0.129123	0.103807	0.977572	Dicumarol
BVU_0234	-0.0280563	0.109014	0.977579	Dicumarol
BVU_0235	0.0685625	0.103809	0.977586	Dicumarol
BVU_0236	0.186611	0.320144	0.723475	Dicumarol
BVU_0237	0.809169	0.108347	0.557423	Dicumarol
BVU_0238	0.826183	0.15168	0.385581	Dicumarol
BVU_0239	0.944271	0.138601	0.214236	Dicumarol
BVU_0240	1.49894	0.11879	1.42459e-06	Dicumarol
BVU_0241	1.61275	0.0831603	1.82559e-14	Dicumarol
BVU_0242	1.62851	0.105883	1.87722e-10	Dicumarol
BVU_0243	1.71604	0.0903527	1.6316e-16	Dicumarol
BVU_0244	2.10764	0.079269	2.84142e-45	Dicumarol
BVU_0245	0.133118	0.117051	0.975253	Dicumarol
BVU_0246	0.0772587	0.112985	0.977021	Dicumarol
BVU_0247	-0.107761	0.104416	0.977593	Dicumarol
BVU_0248	-0.0887388	0.12141	0.975539	Dicumarol
BVU_0249	1.09411	0.0872444	0.0248665	Dicumarol
BVU_0250	0.136481	0.105075	0.977029	Dicumarol
BVU_0251	0.0323967	0.0779339	0.9776	Dicumarol
BVU_0252	0.0812363	0.137193	0.97263	Dicumarol
BVU_0253	0.142516	0.0892082	0.977607	Dicumarol
BVU_0254	0.0479271	0.10613	0.977614	Dicumarol
BVU_0255	-0.319411	0.133329	0.961661	Dicumarol
BVU_0256	0.203087	0.101702	0.97635	Dicumarol
BVU_0257	0.0352939	0.134857	0.974364	Dicumarol
BVU_0260	0.223636	0.0971492	0.976679	Dicumarol
BVU_0261	0.0635952	0.101836	0.977621	Dicumarol
BVU_0262	-0.0308796	0.0960603	0.977628	Dicumarol
BVU_0263	0.0800724	0.0965055	0.977635	Dicumarol
BVU_0264	-0.056814	0.183993	0.961804	Dicumarol
BVU_0265	0.000918219	0.134391	0.975346	Dicumarol
BVU_0266	0.0553868	0.0944966	0.977642	Dicumarol
BVU_0267	0.0631371	0.114018	0.977036	Dicumarol
BVU_0268	0.214395	0.0970931	0.976792	Dicumarol
BVU_0269	0.191673	0.0913822	0.977649	Dicumarol
BVU_0270	-0.00635368	0.21436	0.956314	Dicumarol
BVU_0271	-0.0798321	0.121548	0.97572	Dicumarol
BVU_0272	-0.0977798	0.135809	0.972388	Dicumarol
BVU_0273	-0.272997	0.107645	0.972826	Dicumarol
BVU_0274	0.341872	0.12978	0.961186	Dicumarol
BVU_0275	-0.0257599	0.110919	0.977656	Dicumarol
BVU_0276	-0.0227644	0.20397	0.958431	Dicumarol
BVU_0277	0.0775641	0.227744	0.939771	Dicumarol
BVU_0278	0.0154753	0.244802	0.936869	Dicumarol
BVU_0279	0.585142	0.228981	0.569862	Dicumarol
BVU_0280	0.371061	0.194886	0.819661	Dicumarol
BVU_0281	0.0580283	0.209749	0.953881	Dicumarol
BVU_0282	0.484466	0.141914	0.869086	Dicumarol
BVU_0283	0.150686	0.229607	0.8767	Dicumarol
BVU_0284	-0.00120798	0.24882	0.935744	Dicumarol
BVU_0285	0.00398896	0.249351	0.926653	Dicumarol
BVU_0286	0.00466581	0.249368	0.925284	Dicumarol
BVU_0287	-0.148471	0.15596	0.965081	Dicumarol
BVU_0288	-0.558168	0.229897	0.597271	Dicumarol
BVU_0289	-0.0272267	0.243044	0.93034	Dicumarol
BVU_0290	0.0827627	0.245698	0.879985	Dicumarol
BVU_0291	0.0568784	0.20185	0.956786	Dicumarol
BVU_0292	0.034585	0.2315	0.945959	Dicumarol
BVU_0293	-0.0550286	0.180051	0.963302	Dicumarol
BVU_0294	-0.000427057	0.244923	0.941861	Dicumarol
BVU_0295	-0.0206506	0.229284	0.948982	Dicumarol
BVU_0296	0.324066	0.118502	0.966757	Dicumarol
BVU_0297	0.018276	0.138227	0.974207	Dicumarol
BVU_0298	0.00440185	0.0727076	0.977662	Dicumarol
BVU_0299	-0.155558	0.226007	0.880582	Dicumarol
BVU_0300	0.00972991	0.217654	0.954835	Dicumarol
BVU_0301	-0.62084	0.169564	0.667096	Dicumarol
BVU_0302	-0.767594	0.198022	0.403146	Dicumarol
BVU_0303	-0.741449	0.263024	0.347517	Dicumarol
BVU_0304	-0.920216	0.156421	0.258684	Dicumarol
BVU_0305	0.0135014	0.199353	0.960222	Dicumarol
BVU_0306	-0.0472577	0.178939	0.963854	Dicumarol
BVU_0307	-0.358458	0.116185	0.965598	Dicumarol
BVU_0308	-0.225883	0.0724054	0.977669	Dicumarol
BVU_0309	0.510617	0.0692457	0.974068	Dicumarol
BVU_0310	0.504625	0.0761071	0.971783	Dicumarol
BVU_0311	0.0305389	0.249173	0.901481	Dicumarol
BVU_0312	-0.0770066	0.249662	0.876277	Dicumarol
BVU_0313	-0.0959914	0.247932	0.870961	Dicumarol
BVU_0314	-0.0914833	0.186268	0.959461	Dicumarol
BVU_0315	-0.27354	0.112827	0.971391	Dicumarol
BVU_0316	0.0717469	0.129048	0.974518	Dicumarol
BVU_0317	0.340936	0.150883	0.951326	Dicumarol
BVU_0318	-0.0450532	0.186934	0.961682	Dicumarol
BVU_0319	0.207927	0.176172	0.953969	Dicumarol
BVU_0320	0.38026	0.191853	0.820558	Dicumarol
BVU_0321	0.0217185	0.247204	0.914766	Dicumarol
BVU_0322	-0.0879448	0.263179	0.851259	Dicumarol
BVU_0323	-0.48775	0.241963	0.649845	Dicumarol
BVU_0324	-0.220456	0.268932	0.783503	Dicumarol
BVU_0325	0.226156	0.116602	0.972335	Dicumarol
BVU_0326	0.249779	0.127364	0.968209	Dicumarol
BVU_0327	0.212391	0.118132	0.972494	Dicumarol
BVU_0328	0.230323	0.141586	0.964791	Dicumarol
BVU_0329	0.528534	0.21437	0.66255	Dicumarol
BVU_0330	0.0679517	0.163682	0.966664	Dicumarol
BVU_0331	0.111503	0.110936	0.976717	Dicumarol
BVU_0332	-0.125173	0.105007	0.977676	Dicumarol
BVU_0333	0.635497	0.0968384	0.884041	Dicumarol
BVU_0334	0.846576	0.142495	0.367045	Dicumarol
BVU_0335	0.352179	0.156531	0.944503	Dicumarol
BVU_0336	0.732496	0.163668	0.518726	Dicumarol
BVU_0337	0.939203	0.177829	0.202386	Dicumarol
BVU_0338	1.08815	0.138314	0.0700888	Dicumarol
BVU_0339	0.301764	0.207133	0.838973	Dicumarol
BVU_0340	-0.060843	0.100825	0.977683	Dicumarol
BVU_0341	0.0040202	0.192692	0.962382	Dicumarol
BVU_0342	0.0410309	0.225793	0.948398	Dicumarol
BVU_0343	-0.232021	0.190457	0.937849	Dicumarol
BVU_0345	0.586043	0.123862	0.835297	Dicumarol
BVU_0346	0.202775	0.192375	0.944758	Dicumarol
BVU_0347	-0.156667	0.0966923	0.97769	Dicumarol
BVU_0348	-0.221502	0.124025	0.970464	Dicumarol
BVU_0349	-0.214243	0.103955	0.975679	Dicumarol
BVU_0350	-0.257083	0.154935	0.958455	Dicumarol
BVU_0351	-0.0290413	0.0840536	0.977697	Dicumarol
BVU_0352	-0.0260989	0.244532	0.92059	Dicumarol
BVU_0353	-0.617991	0.136291	0.771218	Dicumarol
BVU_0354	0.0506908	0.217188	0.951457	Dicumarol
BVU_0355	-0.251287	0.353917	0.648197	Dicumarol
BVU_0356	0.0948648	0.21345	0.94795	Dicumarol
BVU_0357	-0.0862233	0.249516	0.87323	Dicumarol
BVU_0358	0.0106359	0.225516	0.951782	Dicumarol
BVU_0359	-0.0485273	0.244275	0.902283	Dicumarol
BVU_0360	0.0718722	0.103901	0.977704	Dicumarol
BVU_0361	-0.0701865	0.117445	0.976512	Dicumarol
BVU_0362	-0.188226	0.313891	0.737389	Dicumarol
BVU_0363	0.0320639	0.119674	0.976799	Dicumarol
BVU_0364	0.06462	0.2542	0.874772	Dicumarol
BVU_0365	-0.0211976	0.237777	0.943546	Dicumarol
BVU_0366	-0.0227118	0.247415	0.912807	Dicumarol
BVU_0367	-0.0119891	0.249507	0.915466	Dicumarol
BVU_0368	-0.153621	0.264549	0.817842	Dicumarol
BVU_0369	-0.258994	0.072765	0.977711	Dicumarol
BVU_0370	-0.00333414	0.16629	0.968936	Dicumarol
BVU_0371	0.475416	0.103029	0.961435	Dicumarol
BVU_0372	1.08998	0.132765	0.0541061	Dicumarol
BVU_0373	0.0568777	0.0899045	0.977718	Dicumarol
BVU_0374	0.171736	0.0857046	0.977725	Dicumarol
BVU_0375	-0.00754478	0.104077	0.977732	Dicumarol
BVU_0376	NA	NA	NA	Dicumarol
BVU_0377	0.0286113	0.0737656	0.977738	Dicumarol
BVU_0378	0.0399343	0.103418	0.977745	Dicumarol
BVU_0379	-0.0891884	0.113419	0.976747	Dicumarol
BVU_0380	-0.235292	0.106743	0.974391	Dicumarol
BVU_0381	0.0604997	0.0805562	0.977752	Dicumarol
BVU_0382	-0.279824	0.174349	0.944245	Dicumarol
BVU_0383	0.184497	0.121605	0.972682	Dicumarol
BVU_0384	0.320308	0.116039	0.968011	Dicumarol
BVU_0385	0.25176	0.166267	0.954087	Dicumarol
BVU_0387	-0.225002	0.177645	0.951161	Dicumarol
BVU_0388	-0.239074	0.173373	0.951943	Dicumarol
BVU_0389	-0.378948	0.162396	0.890056	Dicumarol
BVU_0390	-0.144712	0.212034	0.938275	Dicumarol
BVU_0391	-0.050607	0.152685	0.970207	Dicumarol
BVU_0392	-0.031656	0.147453	0.972024	Dicumarol
BVU_0393	0.250746	0.114052	0.972035	Dicumarol
BVU_0394	0.239238	0.165853	0.955559	Dicumarol
BVU_0395	0.0422599	0.0892375	0.977759	Dicumarol
BVU_0396	0.0145238	0.248697	0.915763	Dicumarol
BVU_0397	NA	NA	NA	Dicumarol
BVU_0398	-0.50152	0.136515	0.871421	Dicumarol
BVU_0399	-0.136442	0.221196	0.903976	Dicumarol
BVU_0400	-0.252327	0.117563	0.970976	Dicumarol
BVU_0401	-0.515502	0.263547	0.574674	Dicumarol
BVU_0402	0.0278955	0.223597	0.950861	Dicumarol
BVU_0403	-0.0667368	0.155813	0.968868	Dicumarol
BVU_0404	-0.200969	0.138305	0.967374	Dicumarol
BVU_0408	0.0657968	0.0712165	0.977766	Dicumarol
BVU_0409	0.174728	0.0892526	0.977773	Dicumarol
BVU_0410	0.0132996	0.119552	0.977043	Dicumarol
BVU_0411	0.245429	0.110534	0.97313	Dicumarol
BVU_0412	0.323138	0.130274	0.962713	Dicumarol
BVU_0413	0.162004	0.130631	0.971231	Dicumarol
BVU_0414	0.720436	0.121101	0.682804	Dicumarol
BVU_0415	0.644041	0.103098	0.84908	Dicumarol
BVU_0416	0.565829	0.131204	0.831056	Dicumarol
BVU_0417	0.608834	0.0995851	0.90872	Dicumarol
BVU_0418	0.561223	0.119331	0.874554	Dicumarol
BVU_0419	0.67526	0.099156	0.828242	Dicumarol
BVU_0420	0.809107	0.109556	0.549625	Dicumarol
BVU_0421	0.942351	0.131263	0.237028	Dicumarol
BVU_0422	0.120077	0.0865615	0.97778	Dicumarol
BVU_0423	0.0248036	0.155535	0.970452	Dicumarol
BVU_0424	0.0212269	0.0933173	0.977786	Dicumarol
BVU_0425	0.0199316	0.0850212	0.977793	Dicumarol
BVU_0426	-0.0107865	0.103063	0.9778	Dicumarol
BVU_0427	-0.0250207	0.0945499	0.977807	Dicumarol
BVU_0428	0.133176	0.0717865	0.977814	Dicumarol
BVU_0429	-0.0152381	0.19757	0.960397	Dicumarol
BVU_0430	-0.000987408	0.249359	0.931726	Dicumarol
BVU_0431	0.323506	0.190318	0.859106	Dicumarol
BVU_0432	0.182315	0.201429	0.940419	Dicumarol
BVU_0433	0.00190398	0.239163	0.946081	Dicumarol
BVU_0434	0.0289558	0.249183	0.902679	Dicumarol
BVU_0435	-0.0251395	0.249214	0.905734	Dicumarol
BVU_0436	0.00436634	0.249372	0.925975	Dicumarol
BVU_0437	-0.00305598	0.232583	0.949412	Dicumarol
BVU_0438	0.00417764	0.245699	0.939972	Dicumarol
BVU_0439	-0.152408	0.232781	0.87003	Dicumarol
BVU_0440	0.0961689	0.253638	0.860199	Dicumarol
BVU_0441	0.0236669	0.118594	0.97705	Dicumarol
BVU_0442	0.256415	0.0711399	0.977821	Dicumarol
BVU_0443	0.0543705	0.108549	0.977827	Dicumarol
BVU_0444	0.0326674	0.0885646	0.977834	Dicumarol
BVU_0445	-0.164606	0.110611	0.975654	Dicumarol
BVU_0446	-0.0783585	0.157008	0.96811	Dicumarol
BVU_0447	0.0784945	0.09167	0.977841	Dicumarol
BVU_0448	0.970156	0.115583	0.158072	Dicumarol
BVU_0449	0.917802	0.0932967	0.327641	Dicumarol
BVU_0450	-0.272191	0.0853799	0.977848	Dicumarol
BVU_0451	-0.27645	0.121325	0.968652	Dicumarol
BVU_0452	-0.169822	0.0781886	0.977855	Dicumarol
BVU_0453	-0.124471	0.12164	0.974536	Dicumarol
BVU_0459	NA	NA	NA	Dicumarol
BVU_0460	0.30691	0.225507	0.805068	Dicumarol
BVU_0461	0.169315	0.197769	0.946876	Dicumarol
BVU_0462	0.857014	0.102485	0.454993	Dicumarol
BVU_0463	0.13062	0.0931234	0.977862	Dicumarol
BVU_0464	-0.245649	0.147368	0.961763	Dicumarol
BVU_0465	-0.224277	0.133331	0.967768	Dicumarol
BVU_0466	-0.143136	0.0758117	0.977868	Dicumarol
BVU_0467	-0.0628084	0.100536	0.977875	Dicumarol
BVU_0468	0.0603218	0.108211	0.977882	Dicumarol
BVU_0469	0.0238872	0.0772669	0.977889	Dicumarol
BVU_0470	0.0469658	0.0721521	0.977896	Dicumarol
BVU_0471	-0.199757	0.100174	0.976687	Dicumarol
BVU_0472	0.00931434	0.129893	0.975858	Dicumarol
BVU_0473	0.184589	0.103815	0.976404	Dicumarol
BVU_0474	0.0245256	0.0980232	0.977902	Dicumarol
BVU_0475	-0.0405926	0.135544	0.974115	Dicumarol
BVU_0476	0.0429577	0.0928213	0.977909	Dicumarol
BVU_0477	0.145573	0.0949441	0.977916	Dicumarol
BVU_0478	-0.08515	0.0989539	0.977923	Dicumarol
BVU_0479	-0.172314	0.120298	0.973359	Dicumarol
BVU_0480	NA	NA	NA	Dicumarol
BVU_0481	-0.0435975	0.151517	0.970728	Dicumarol
BVU_0482	-0.033822	0.163913	0.968223	Dicumarol
BVU_0483	-0.152347	0.100787	0.977929	Dicumarol
BVU_0484	-0.173336	0.180867	0.9552	Dicumarol
BVU_0485	-0.123552	0.257809	0.842832	Dicumarol
BVU_0486	-0.0987196	0.0947896	0.977936	Dicumarol
BVU_0487	-0.0427175	0.0863704	0.977943	Dicumarol
BVU_0488	-0.0234996	0.209497	0.956577	Dicumarol
BVU_0489	0.0411377	0.203852	0.957298	Dicumarol
BVU_0490	0.22458	0.149747	0.962519	Dicumarol
BVU_0491	-0.00175547	0.193201	0.962362	Dicumarol
BVU_0492	-0.110101	0.243528	0.872332	Dicumarol
BVU_0493	-0.141566	0.246009	0.854265	Dicumarol
BVU_0494	-0.26006	0.143884	0.962105	Dicumarol
BVU_0495	-0.410872	0.145555	0.93962	Dicumarol
BVU_0496	-0.16614	0.10689	0.976241	Dicumarol
BVU_0497	-0.320863	0.129565	0.963227	Dicumarol
BVU_0498	-0.335694	0.268899	0.710334	Dicumarol
BVU_0499	-0.572507	0.28707	0.469605	Dicumarol
BVU_0500	-0.471012	0.207292	0.72658	Dicumarol
BVU_0501	-0.303641	0.297057	0.68685	Dicumarol
BVU_0502	0.0577891	0.151808	0.970121	Dicumarol
BVU_0503	-0.604446	0.198852	0.615744	Dicumarol
BVU_0504	0.0157916	0.248207	0.916057	Dicumarol
BVU_0505	-0.139786	0.0836406	0.97795	Dicumarol
BVU_0506	0.229953	0.116253	0.972261	Dicumarol
BVU_0507	0.37594	0.313262	0.619626	Dicumarol
BVU_0508	0.0448906	0.190461	0.960721	Dicumarol
BVU_0509	-0.0370151	0.149388	0.971402	Dicumarol
BVU_0510	-0.0315641	0.244778	0.914463	Dicumarol
BVU_0511	0.0699524	0.242104	0.892033	Dicumarol
BVU_0512	-0.229819	0.10838	0.974235	Dicumarol
BVU_0513	-0.0213953	0.146723	0.972504	Dicumarol
BVU_0514	-0.177436	0.175256	0.957171	Dicumarol
BVU_0515	-0.00266955	0.199147	0.960656	Dicumarol
BVU_0516	0.0357628	0.123019	0.976358	Dicumarol
BVU_0517	-0.000293038	0.0871434	0.977956	Dicumarol
BVU_0518	0.0450673	0.103453	0.977963	Dicumarol
BVU_0519	0.057723	0.111135	0.97797	Dicumarol
BVU_0520	0.165821	0.115761	0.974563	Dicumarol
BVU_0521	0.211717	0.161347	0.959552	Dicumarol
BVU_0522	0.0524386	0.138882	0.97311	Dicumarol
BVU_0523	-0.791522	0.144262	0.465994	Dicumarol
BVU_0524	-0.738718	0.136364	0.592932	Dicumarol
BVU_0525	-0.0166963	0.1195	0.977058	Dicumarol
BVU_0526	-0.133321	0.133848	0.971616	Dicumarol
BVU_0527	-0.0281687	0.124446	0.976264	Dicumarol
BVU_0528	-0.0523662	0.109199	0.977977	Dicumarol
BVU_0529	-0.41466	0.200078	0.787315	Dicumarol
BVU_0530	-0.260436	0.211408	0.854559	Dicumarol
BVU_0531	-0.0379423	0.102794	0.977983	Dicumarol
BVU_0532	0.0546603	0.214281	0.952261	Dicumarol
BVU_0533	0.306527	0.202662	0.845525	Dicumarol
BVU_0534	-0.0755743	0.147075	0.97056	Dicumarol
BVU_0535	-0.0152346	0.0898231	0.97799	Dicumarol
BVU_0536	-0.0152616	0.107855	0.977997	Dicumarol
BVU_0537	-0.211759	0.144561	0.964962	Dicumarol
BVU_0538	-0.156913	0.12403	0.973009	Dicumarol
BVU_0539	-0.0553105	0.162395	0.967754	Dicumarol
BVU_0540	-0.59892	0.191075	0.641442	Dicumarol
BVU_0541	-0.284923	0.112283	0.971011	Dicumarol
BVU_0542	-0.230794	0.127292	0.969148	Dicumarol
BVU_0543	-0.16289	0.160788	0.962867	Dicumarol
BVU_0544	-0.23361	0.103517	0.975236	Dicumarol
BVU_0545	-0.0734991	0.0934182	0.978004	Dicumarol
BVU_0546	-0.0980725	0.0959868	0.97801	Dicumarol
BVU_0547	0.155156	0.106605	0.976542	Dicumarol
BVU_0548	0.100849	0.108726	0.977065	Dicumarol
BVU_0549	0.0883829	0.15764	0.967403	Dicumarol
BVU_0550	-0.0236345	0.154908	0.970656	Dicumarol
BVU_0551	0.24428	0.129082	0.967997	Dicumarol
BVU_0552	0.286913	0.103453	0.973408	Dicumarol
BVU_0553	0.157578	0.114149	0.975151	Dicumarol
BVU_0554	0.0636217	0.140939	0.972399	Dicumarol
BVU_0555	0.0678174	0.101403	0.978017	Dicumarol
BVU_0556	-0.165014	0.125271	0.972483	Dicumarol
BVU_0559	-0.0533257	0.196662	0.958764	Dicumarol
BVU_0560	-0.309607	0.135649	0.961415	Dicumarol
BVU_0561	-0.455374	0.12479	0.951194	Dicumarol
BVU_0562	-0.13734	0.119809	0.974545	Dicumarol
BVU_0563	-0.251984	0.101911	0.975013	Dicumarol
BVU_0564	-0.20339	0.323825	0.706857	Dicumarol
BVU_0565	-0.180235	0.102357	0.976724	Dicumarol
BVU_0566	-0.140087	0.132812	0.971605	Dicumarol
BVU_0567	0.0403939	0.231034	0.945095	Dicumarol
BVU_0568	-0.477772	0.102868	0.96129	Dicumarol
BVU_0569	-0.399802	0.104431	0.96703	Dicumarol
BVU_0570	0.0462029	0.137687	0.973515	Dicumarol
BVU_0571	-0.370593	0.120894	0.962848	Dicumarol
BVU_0572	-0.201998	0.131181	0.969462	Dicumarol
BVU_0573	0.0635907	0.160212	0.967926	Dicumarol
BVU_0574	0.025064	0.0910796	0.978024	Dicumarol
BVU_0575	-0.0352966	0.119389	0.976807	Dicumarol
BVU_0576	0.0927237	0.233733	0.899698	Dicumarol
BVU_0577	0.23722	0.116266	0.971969	Dicumarol
BVU_0578	0.0491569	0.13247	0.974445	Dicumarol
BVU_0579	-0.000763077	0.249367	0.932933	Dicumarol
BVU_0580	0.055082	0.11349	0.97803	Dicumarol
BVU_0581	0.142438	0.120813	0.974189	Dicumarol
BVU_0582	-0.0535432	0.209745	0.954232	Dicumarol
BVU_0583	-0.0622285	0.203688	0.955859	Dicumarol
BVU_0584	-0.0504124	0.167607	0.966431	Dicumarol
BVU_0585	-0.0582189	0.153764	0.969668	Dicumarol
BVU_0586	NA	NA	NA	Dicumarol
BVU_0587	-0.465972	0.216508	0.709184	Dicumarol
BVU_0588	-0.395585	0.110633	0.965148	Dicumarol
BVU_0589	0.144668	0.112485	0.97581	Dicumarol
BVU_0590	-0.237755	0.150247	0.961228	Dicumarol
BVU_0591	-0.293489	0.114902	0.96982	Dicumarol
BVU_0592	-0.245902	0.12182	0.970059	Dicumarol
BVU_0593	-0.305444	0.171828	0.939058	Dicumarol
BVU_0594	-0.303932	0.19412	0.862071	Dicumarol
BVU_0595	0.158228	0.0825805	0.978037	Dicumarol
BVU_0596	0.206865	0.111848	0.97417	Dicumarol
BVU_0597	0.181994	0.110239	0.975295	Dicumarol
BVU_0598	0.212391	0.110928	0.974198	Dicumarol
BVU_0599	0.109723	0.24001	0.877953	Dicumarol
BVU_0600	0.1135	0.218213	0.940664	Dicumarol
BVU_0601	0.0822489	0.24276	0.885696	Dicumarol
BVU_0602	-0.0145143	0.160733	0.969706	Dicumarol
BVU_0603	-0.164235	0.115704	0.974625	Dicumarol
BVU_0604	-0.207438	0.11331	0.973776	Dicumarol
BVU_0605	-0.063255	0.100683	0.978044	Dicumarol
BVU_0606	0.121463	0.168261	0.963095	Dicumarol
BVU_0607	0.161847	0.103496	0.976814	Dicumarol
BVU_0608	0.154986	0.118682	0.974309	Dicumarol
BVU_0609	-0.012229	0.188534	0.963189	Dicumarol
BVU_0610	-0.0448221	0.157977	0.969188	Dicumarol
BVU_0611	-0.109148	0.115182	0.97613	Dicumarol
BVU_0612	0.156967	0.120136	0.973899	Dicumarol
BVU_0613	0.115722	0.0755237	0.97805	Dicumarol
BVU_0614	0.2437	0.127166	0.968528	Dicumarol
BVU_0615	0.416255	0.150335	0.899977	Dicumarol
BVU_0616	0.340484	0.156844	0.947032	Dicumarol
BVU_0617	0.337849	0.158467	0.946201	Dicumarol
BVU_0618	0.225449	0.129107	0.968962	Dicumarol
BVU_0619	0.169361	0.104308	0.976611	Dicumarol
BVU_0620	-0.175925	0.0841592	0.978057	Dicumarol
BVU_0621	0.0774915	0.135609	0.973029	Dicumarol
BVU_0622	0.05676	0.12612	0.97548	Dicumarol
BVU_0623	0.097401	0.110379	0.977072	Dicumarol
BVU_0624	0.0328859	0.0934419	0.978064	Dicumarol
BVU_0625	-0.00840957	0.0741059	0.97807	Dicumarol
BVU_0626	-0.0866671	0.133526	0.97316	Dicumarol
BVU_0627	0.0535694	0.141657	0.972567	Dicumarol
BVU_0628	-0.0266344	0.0825215	0.978077	Dicumarol
BVU_0629	0.254925	0.306935	0.702093	Dicumarol
BVU_0630	0.050989	0.228382	0.945178	Dicumarol
BVU_0631	-0.426625	0.26673	0.65471	Dicumarol
BVU_0632	0.124299	0.267993	0.827007	Dicumarol
BVU_0633	-0.0112251	0.15743	0.970512	Dicumarol
BVU_0634	-0.105417	0.0987621	0.978084	Dicumarol
BVU_0635	-0.0216827	0.172311	0.96654	Dicumarol
BVU_0636	0.0777409	0.119489	0.976107	Dicumarol
BVU_0637	-0.139178	0.177525	0.959139	Dicumarol
BVU_0638	0.0822247	0.157861	0.96771	Dicumarol
BVU_0639	-0.158184	0.108802	0.976146	Dicumarol
BVU_0640	-0.168033	0.125284	0.972367	Dicumarol
BVU_0643	0.00785996	0.24903	0.921198	Dicumarol
BVU_0644	-0.0308904	0.194596	0.960375	Dicumarol
BVU_0645	NA	NA	NA	Dicumarol
BVU_0646	-0.0393165	0.249156	0.894715	Dicumarol
BVU_0647	-0.0120568	0.245788	0.936255	Dicumarol
BVU_0648	-0.00867078	0.249465	0.917969	Dicumarol
BVU_0649	0.00166405	0.247522	0.938169	Dicumarol
BVU_0650	0.0148812	0.248808	0.915168	Dicumarol
BVU_0651	-0.000763077	0.249367	0.932995	Dicumarol
BVU_0652	-0.00497731	0.249366	0.924023	Dicumarol
BVU_0653	0.00478849	0.24936	0.924737	Dicumarol
BVU_0654	0.0105643	0.249488	0.916252	Dicumarol
BVU_0655	-0.00811666	0.248771	0.922885	Dicumarol
BVU_0656	0.0309861	0.251652	0.89394	Dicumarol
BVU_0657	-0.0412534	0.24802	0.896231	Dicumarol
BVU_0658	-0.0416274	0.252366	0.887656	Dicumarol
BVU_0659	0.00187272	0.249167	0.931401	Dicumarol
BVU_0660	-0.000951196	0.249364	0.931855	Dicumarol
BVU_0661	0.0044183	0.249196	0.927245	Dicumarol
BVU_0662	0.00851478	0.24936	0.918433	Dicumarol
BVU_0663	0.00777273	0.249449	0.918801	Dicumarol
BVU_0664	-0.000947085	0.249363	0.932239	Dicumarol
BVU_0665	-0.0020891	0.248959	0.934279	Dicumarol
BVU_0666	-0.001858	0.24889	0.935224	Dicumarol
BVU_0667	0.0581954	0.257699	0.872558	Dicumarol
BVU_0668	0.0031555	0.249262	0.929728	Dicumarol
BVU_0669	0.0119511	0.244719	0.938539	Dicumarol
BVU_0670	0.0046525	0.249344	0.925515	Dicumarol
BVU_0671	0.0417045	0.109387	0.97809	Dicumarol
BVU_0672	0.104708	0.108678	0.97708	Dicumarol
BVU_0673	0.0682682	0.0869597	0.978097	Dicumarol
BVU_0674	-0.00933288	0.248205	0.925128	Dicumarol
BVU_0675	-0.00949588	0.249379	0.917781	Dicumarol
BVU_0676	0.0221403	0.248109	0.911195	Dicumarol
BVU_0677	0.0274064	0.248494	0.906347	Dicumarol
BVU_0678	0.00345373	0.249271	0.929036	Dicumarol
BVU_0679	-0.0401611	0.248578	0.89563	Dicumarol
BVU_0680	-0.0801075	0.148208	0.970133	Dicumarol
BVU_0681	-1.08813	0.608604	0.0980763	Dicumarol
BVU_0682	-0.504549	0.38668	0.435822	Dicumarol
BVU_0683	-0.889282	0.198212	0.264078	Dicumarol
BVU_0684	-0.714577	0.247215	0.394487	Dicumarol
BVU_0685	-0.00200261	0.248947	0.934577	Dicumarol
BVU_0686	-0.61375	0.20773	0.579386	Dicumarol
BVU_0687	-0.166023	0.214192	0.902017	Dicumarol
BVU_0688	-0.170442	0.135802	0.96963	Dicumarol
BVU_0689	0.0907634	0.218122	0.945837	Dicumarol
BVU_0690	-0.0906773	0.261719	0.852476	Dicumarol
BVU_0691	-0.0348935	0.139613	0.973486	Dicumarol
BVU_0692	-0.0297183	0.140823	0.973398	Dicumarol
BVU_0693	-0.0456658	0.175628	0.964722	Dicumarol
BVU_0694	-0.0685743	0.136728	0.97309	Dicumarol
BVU_0695	-0.227142	0.142219	0.964739	Dicumarol
BVU_0696	-0.0147859	0.176035	0.966084	Dicumarol
BVU_0697	-0.105888	0.197188	0.95455	Dicumarol
BVU_0698	0.0173894	0.14775	0.97242	Dicumarol
BVU_0699	-0.0278687	0.212891	0.955172	Dicumarol
BVU_0700	0.258705	0.245075	0.799669	Dicumarol
BVU_0701	-0.10172	0.22872	0.908488	Dicumarol
BVU_0702	-0.236384	0.187423	0.941578	Dicumarol
BVU_0703	-0.10749	0.206168	0.950456	Dicumarol
BVU_0704	-0.119447	0.196572	0.953643	Dicumarol
BVU_0705	-0.00340041	0.169894	0.968096	Dicumarol
BVU_0706	-0.00312899	0.248768	0.933429	Dicumarol
BVU_0707	-0.024092	0.24698	0.913331	Dicumarol
BVU_0708	-0.0125777	0.249574	0.914564	Dicumarol
BVU_0709	0.0102009	0.240897	0.943055	Dicumarol
BVU_0710	-0.000599122	0.24937	0.933917	Dicumarol
BVU_0711	-0.00065214	0.249367	0.933674	Dicumarol
BVU_0712	-0.000527868	0.24937	0.934159	Dicumarol
BVU_0713	-0.00550779	0.248411	0.930608	Dicumarol
BVU_0714	0.00344084	0.249354	0.928259	Dicumarol
BVU_0715	0.00190322	0.247642	0.937742	Dicumarol
BVU_0716	-0.0549737	0.132841	0.97429	Dicumarol
BVU_0717	-0.000763077	0.249367	0.933058	Dicumarol
BVU_0718	NA	NA	NA	Dicumarol
BVU_0719	NA	NA	NA	Dicumarol
BVU_0720	-0.0298744	0.206716	0.957146	Dicumarol
BVU_0721	-0.00327117	0.249346	0.928544	Dicumarol
BVU_0722	0.119701	0.100609	0.978104	Dicumarol
BVU_0723	0.0152093	0.164723	0.96876	Dicumarol
BVU_0724	-0.00150703	0.154381	0.97156	Dicumarol
BVU_0725	0.0231442	0.249163	0.90743	Dicumarol
BVU_0726	-0.130633	0.180578	0.958788	Dicumarol
BVU_0727	-0.0315893	0.19362	0.960635	Dicumarol
BVU_0728	-0.02071	0.242838	0.937903	Dicumarol
BVU_0729	0.00151122	0.249196	0.932682	Dicumarol
BVU_0730	0.0113675	0.242789	0.941388	Dicumarol
BVU_0731	-0.131211	0.275033	0.813612	Dicumarol
BVU_0732	0.020255	0.229298	0.949018	Dicumarol
BVU_0733	-0.0615944	0.180513	0.962732	Dicumarol
BVU_0734	-0.0970946	0.183238	0.959979	Dicumarol
BVU_0735	-0.0705493	0.141641	0.972002	Dicumarol
BVU_0736	-0.0834471	0.139405	0.972056	Dicumarol
BVU_0737	-0.342763	0.123749	0.963782	Dicumarol
BVU_0738	-0.272419	0.251256	0.782855	Dicumarol
BVU_0739	-0.270305	0.223595	0.826591	Dicumarol
BVU_0740	-0.131921	0.166402	0.963019	Dicumarol
BVU_0741	-0.153693	0.233191	0.868847	Dicumarol
BVU_0742	-0.432512	0.246201	0.680053	Dicumarol
BVU_0743	-0.0488196	0.217699	0.951359	Dicumarol
BVU_0744	-0.222431	0.186856	0.945551	Dicumarol
BVU_0745	-0.671218	0.183532	0.567423	Dicumarol
BVU_0746	-0.687929	0.208961	0.473164	Dicumarol
BVU_0747	-0.24249	0.123419	0.969757	Dicumarol
BVU_0750	-0.118575	0.245234	0.863119	Dicumarol
BVU_0751	0.0639608	0.255537	0.873674	Dicumarol
BVU_0752	-0.0550097	0.208665	0.954377	Dicumarol
BVU_0753	-0.130393	0.191573	0.954636	Dicumarol
BVU_0754	0.0665054	0.207155	0.954174	Dicumarol
BVU_0755	-0.0559802	0.180862	0.963057	Dicumarol
BVU_0756	0.0650893	0.0902871	0.97811	Dicumarol
BVU_0757	-0.284275	0.172922	0.944545	Dicumarol
BVU_0758	0.0024345	0.239156	0.94604	Dicumarol
BVU_0759	-0.040371	0.114529	0.978117	Dicumarol
BVU_0760	0.677233	0.112407	0.780886	Dicumarol
BVU_0761	0.37629	0.160432	0.900529	Dicumarol
BVU_0762	0.103144	0.118481	0.975712	Dicumarol
BVU_0763	0.235333	0.13259	0.96727	Dicumarol
BVU_0764	-0.141348	0.214722	0.929453	Dicumarol
BVU_0765	-0.173597	0.155655	0.963763	Dicumarol
BVU_0766	-0.325605	0.266152	0.721367	Dicumarol
BVU_0767	NA	NA	NA	Dicumarol
BVU_0768	-0.268127	0.117259	0.970306	Dicumarol
BVU_0770	0.0604575	0.08938	0.978124	Dicumarol
BVU_0771	-0.136839	0.194232	0.952824	Dicumarol
BVU_0772	-0.0414588	0.170041	0.966337	Dicumarol
BVU_0773	0.141115	0.284002	0.799113	Dicumarol
BVU_0774	-0.043395	0.226411	0.947686	Dicumarol
BVU_0775	0.347304	0.135905	0.958622	Dicumarol
BVU_0776	0.214094	0.120852	0.971739	Dicumarol
BVU_0777	-0.597882	0.0996597	0.938434	Dicumarol
BVU_0778	-0.15438	0.106938	0.976504	Dicumarol
BVU_0779	-0.200048	0.0753897	0.97813	Dicumarol
BVU_0780	-0.0897815	0.102916	0.978137	Dicumarol
BVU_0781	-0.0719685	0.106114	0.978144	Dicumarol
BVU_0782	-0.122963	0.133265	0.972089	Dicumarol
BVU_0783	-0.0610291	0.134153	0.973795	Dicumarol
BVU_0784	-0.126084	0.0922804	0.97815	Dicumarol
BVU_0785	-0.16017	0.100157	0.978157	Dicumarol
BVU_0786	-0.173992	0.136066	0.969384	Dicumarol
BVU_0787	-0.131778	0.158636	0.965216	Dicumarol
BVU_0788	-0.122244	0.123899	0.974152	Dicumarol
BVU_0789	-0.205156	0.130945	0.969371	Dicumarol
BVU_0790	-0.174899	0.123451	0.972588	Dicumarol
BVU_0791	-0.126988	0.12699	0.973279	Dicumarol
BVU_0792	-0.179216	0.0883115	0.978164	Dicumarol
BVU_0793	-0.243478	0.121445	0.970232	Dicumarol
BVU_0794	-0.247813	0.159706	0.957474	Dicumarol
BVU_0795	-0.241673	0.114178	0.972378	Dicumarol
BVU_0796	-0.260346	0.125317	0.968251	Dicumarol
BVU_0797	-0.232492	0.192496	0.922802	Dicumarol
BVU_0798	-0.190365	0.139555	0.967594	Dicumarol
BVU_0799	-0.240425	0.134296	0.966369	Dicumarol
BVU_0800	-0.242186	0.173748	0.951095	Dicumarol
BVU_0801	-0.1724	0.137	0.969109	Dicumarol
BVU_0802	-0.192904	0.1255	0.971345	Dicumarol
BVU_0803	-0.150546	0.113555	0.975489	Dicumarol
BVU_0804	-0.149963	0.141899	0.968882	Dicumarol
BVU_0805	-0.147975	0.127885	0.972462	Dicumarol
BVU_0806	-0.118702	0.102118	0.97817	Dicumarol
BVU_0807	-0.110765	0.112906	0.97645	Dicumarol
BVU_0808	-0.12187	0.105696	0.978177	Dicumarol
BVU_0809	-0.163051	0.101401	0.977087	Dicumarol
BVU_0810	0.184589	0.205174	0.918155	Dicumarol
BVU_0811	-0.0781567	0.190154	0.959116	Dicumarol
BVU_0812	-0.205168	0.118831	0.972609	Dicumarol
BVU_0813	-0.213489	0.122567	0.971254	Dicumarol
BVU_0814	-0.339181	0.0850359	0.976193	Dicumarol
BVU_0815	-0.454249	0.0978089	0.965939	Dicumarol
BVU_0816	-0.418489	0.100938	0.967181	Dicumarol
BVU_0817	-0.417962	0.127802	0.954976	Dicumarol
BVU_0818	-0.407234	0.0824848	0.974482	Dicumarol
BVU_0820	0.0392846	0.0980634	0.978183	Dicumarol
BVU_0825	0.0441984	0.120469	0.97655	Dicumarol
BVU_0826	0.0126259	0.123646	0.976694	Dicumarol
BVU_0827	-0.203971	0.132671	0.968989	Dicumarol
BVU_0828	0.297622	0.128478	0.965199	Dicumarol
BVU_0829	0.249702	0.130927	0.966909	Dicumarol
BVU_0830	0.328318	0.117506	0.966803	Dicumarol
BVU_0831	-0.0578694	0.15735	0.968814	Dicumarol
BVU_0832	-0.0257974	0.212824	0.955422	Dicumarol
BVU_0833	-0.0574911	0.13451	0.973823	Dicumarol
BVU_0834	0.287735	0.26572	0.752537	Dicumarol
BVU_0835	0.273535	0.0859888	0.97819	Dicumarol
BVU_0836	-0.296634	0.194392	0.866417	Dicumarol
BVU_0839	-0.113816	0.135122	0.971948	Dicumarol
BVU_0840	0.897699	0.238723	0.23148	Dicumarol
BVU_0841	0.779929	0.179591	0.41578	Dicumarol
BVU_0842	0.930359	0.219082	0.190242	Dicumarol
BVU_0843	0.745944	0.451727	0.26936	Dicumarol
BVU_0844	0.1246	0.263867	0.832234	Dicumarol
BVU_0845	0.564079	0.194923	0.668586	Dicumarol
BVU_0846	0.180325	0.201684	0.940907	Dicumarol
BVU_0847	0.996953	0.173716	0.118119	Dicumarol
BVU_0848	0.596456	0.138655	0.785425	Dicumarol
BVU_0849	0.331385	0.246147	0.757482	Dicumarol
BVU_0850	0.645852	0.182388	0.603613	Dicumarol
BVU_0851	0.408128	0.213939	0.766062	Dicumarol
BVU_0852	-0.0538259	0.117072	0.976822	Dicumarol
BVU_0853	-0.542746	0.390591	0.398853	Dicumarol
BVU_0854	-1.17894	0.268673	0.0582434	Dicumarol
BVU_0857	-0.0890404	0.131429	0.973525	Dicumarol
BVU_0858	-0.0732511	0.120675	0.976027	Dicumarol
BVU_0859	-0.246915	0.169245	0.952978	Dicumarol
BVU_0860	0.0643429	0.107289	0.978197	Dicumarol
BVU_0861	-0.0317535	0.208559	0.956367	Dicumarol
BVU_0862	0.0385527	0.231153	0.945386	Dicumarol
BVU_0863	0.020066	0.178752	0.965266	Dicumarol
BVU_0864	0.0247382	0.151943	0.971265	Dicumarol
BVU_0865	-0.0712042	0.0791552	0.978203	Dicumarol
BVU_0866	-0.231038	0.0837264	0.97821	Dicumarol
BVU_0867	-0.130821	0.0687657	0.978216	Dicumarol
BVU_0868	-0.059846	0.0742806	0.978223	Dicumarol
BVU_0869	-0.0245853	0.115782	0.97823	Dicumarol
BVU_0870	-0.0622871	0.102109	0.978236	Dicumarol
BVU_0871	-0.0609923	0.130018	0.974616	Dicumarol
BVU_0872	-0.067065	0.171844	0.964687	Dicumarol
BVU_0873	-0.0262169	0.106463	0.978243	Dicumarol
BVU_0874	-0.0340914	0.130926	0.975133	Dicumarol
BVU_0875	-0.0479488	0.0987569	0.978249	Dicumarol
BVU_0876	0.0327547	0.0891001	0.978256	Dicumarol
BVU_0877	-0.0585243	0.101907	0.978262	Dicumarol
BVU_0878	0.00315971	0.162606	0.969694	Dicumarol
BVU_0879	-0.0862408	0.0843183	0.978269	Dicumarol
BVU_0880	-0.0954483	0.129521	0.973756	Dicumarol
BVU_0881	-0.274259	0.105447	0.973368	Dicumarol
BVU_0882	-0.00404193	0.0940094	0.978275	Dicumarol
BVU_0883	-0.152016	0.121762	0.973699	Dicumarol
BVU_0884	-0.249622	0.157575	0.958068	Dicumarol
BVU_0885	0.188765	0.128843	0.970597	Dicumarol
BVU_0886	-0.0673722	0.10792	0.978282	Dicumarol
BVU_0887	-0.0449105	0.11853	0.976829	Dicumarol
BVU_0888	-0.0649472	0.115301	0.976881	Dicumarol
BVU_0889	-0.115549	0.119363	0.97527	Dicumarol
BVU_0890	-0.0391593	0.105269	0.978289	Dicumarol
BVU_0891	-0.032919	0.0774348	0.978295	Dicumarol
BVU_0892	-0.1341	0.141941	0.969553	Dicumarol
BVU_0893	-0.0496635	0.0782948	0.978302	Dicumarol
BVU_0894	0.124409	0.110049	0.976618	Dicumarol
BVU_0895	0.0967822	0.155651	0.967609	Dicumarol
BVU_0896	-0.468798	0.189775	0.770495	Dicumarol
BVU_0897	-0.00348002	0.249357	0.927756	Dicumarol
BVU_0898	NA	NA	NA	Dicumarol
BVU_0899	-0.0205484	0.247865	0.913539	Dicumarol
BVU_0900	NA	NA	NA	Dicumarol
BVU_0901	0.00352523	0.249356	0.927611	Dicumarol
BVU_0902	-0.00486786	0.249344	0.924659	Dicumarol
BVU_0905	-0.00144616	0.247144	0.9388	Dicumarol
BVU_0906	-0.000599122	0.24937	0.933978	Dicumarol
BVU_0907	-0.0963513	0.247029	0.873007	Dicumarol
BVU_0908	0.00443756	0.24907	0.928473	Dicumarol
BVU_0909	-0.674033	0.136998	0.692095	Dicumarol
BVU_0910	-0.0869588	0.204638	0.9531	Dicumarol
BVU_0911	0.0366411	0.24875	0.897704	Dicumarol
BVU_0912	-0.190575	0.31088	0.740193	Dicumarol
BVU_0913	0.00438795	0.226918	0.951814	Dicumarol
BVU_0914	-0.0377202	0.250779	0.891546	Dicumarol
BVU_0915	0.0137806	0.248905	0.915664	Dicumarol
BVU_0916	-0.00838458	0.248483	0.924422	Dicumarol
BVU_0917	0.0205652	0.248736	0.910533	Dicumarol
BVU_0918	-0.00613853	0.249341	0.922135	Dicumarol
BVU_0919	-0.0135571	0.249673	0.913122	Dicumarol
BVU_0920	-0.0139203	0.247467	0.921627	Dicumarol
BVU_0921	-0.0233292	0.236216	0.944374	Dicumarol
BVU_0922	0.0669162	0.229597	0.940859	Dicumarol
BVU_0923	0.029786	0.236841	0.94228	Dicumarol
BVU_0924	-0.0627423	0.241664	0.898853	Dicumarol
BVU_0925	0.0826014	0.235434	0.902415	Dicumarol
BVU_0926	0.0239608	0.238152	0.942464	Dicumarol
BVU_0927	-0.0309519	0.244203	0.916928	Dicumarol
BVU_0928	0.00337763	0.207649	0.958575	Dicumarol
BVU_0929	0.000256801	0.246108	0.940615	Dicumarol
BVU_0930	-0.10651	0.266608	0.836788	Dicumarol
BVU_0931	0.00615927	0.244043	0.941436	Dicumarol
BVU_0932	0.0321317	0.246508	0.908138	Dicumarol
BVU_0933	-0.0124426	0.249502	0.915068	Dicumarol
BVU_0934	0.0318303	0.240727	0.936925	Dicumarol
BVU_0935	-0.0108284	0.211552	0.956889	Dicumarol
BVU_0936	-0.00348002	0.249357	0.927828	Dicumarol
BVU_0937	-0.000883109	0.249364	0.932366	Dicumarol
BVU_0938	0.0588397	0.250228	0.88329	Dicumarol
BVU_0939	0.0366235	0.222452	0.950558	Dicumarol
BVU_0940	0.000909601	0.242057	0.944028	Dicumarol
BVU_0941	0.0565659	0.255038	0.876911	Dicumarol
BVU_0942	-0.0334369	0.243689	0.91635	Dicumarol
BVU_0943	0.0229496	0.230211	0.948175	Dicumarol
BVU_0944	-0.685868	0.202686	0.493687	Dicumarol
BVU_0945	0.320104	0.291623	0.684164	Dicumarol
BVU_0946	0.630001	0.0945618	0.905857	Dicumarol
BVU_0947	0.658238	0.115303	0.792789	Dicumarol
BVU_0948	0.655379	0.115563	0.795134	Dicumarol
BVU_0949	0.509147	0.113207	0.950592	Dicumarol
BVU_0950	0.526246	0.161543	0.788556	Dicumarol
BVU_0951	-0.221921	0.10531	0.975159	Dicumarol
BVU_0952	-0.152549	0.27481	0.80766	Dicumarol
BVU_0953	-0.069553	0.16549	0.966274	Dicumarol
BVU_0954	0.00151122	0.249196	0.932745	Dicumarol
BVU_0955	-0.205468	0.229823	0.850022	Dicumarol
BVU_0956	-0.0514567	0.231541	0.942372	Dicumarol
BVU_0957	0.07189	0.207177	0.953673	Dicumarol
BVU_0958	-0.0629037	0.245091	0.889888	Dicumarol
BVU_0959	-0.0100072	0.102438	0.978308	Dicumarol
BVU_0960	0.0678923	0.114926	0.976889	Dicumarol
BVU_0961	-0.0201958	0.170465	0.967061	Dicumarol
BVU_0962	-0.218917	0.195449	0.927683	Dicumarol
BVU_0963	-0.091591	0.174318	0.962905	Dicumarol
BVU_0964	-0.014603	0.223517	0.952166	Dicumarol
BVU_0965	-0.0474208	0.189532	0.960785	Dicumarol
BVU_0966	0.0884025	0.218048	0.946362	Dicumarol
BVU_0967	0.127023	0.26254	0.832623	Dicumarol
BVU_0968	NA	NA	NA	Dicumarol
BVU_0969	-0.172852	0.230579	0.862335	Dicumarol
BVU_0970	-0.147371	0.147129	0.967521	Dicumarol
BVU_0971	-0.11658	0.237213	0.879383	Dicumarol
BVU_0972	-0.0170642	0.232749	0.94761	Dicumarol
BVU_0973	-0.0379545	0.241611	0.920239	Dicumarol
BVU_0974	-0.120368	0.0875803	0.978315	Dicumarol
BVU_0975	-0.0421458	0.101825	0.978321	Dicumarol
BVU_0976	0.29427	0.114328	0.969934	Dicumarol
BVU_0977	-0.149568	0.0985162	0.978328	Dicumarol
BVU_0978	0.529235	0.129143	0.870729	Dicumarol
BVU_0979	0.433016	0.109766	0.962323	Dicumarol
BVU_0981	0.222742	0.0718784	0.978334	Dicumarol
BVU_0982	-0.225374	0.107958	0.974436	Dicumarol
BVU_0990	-0.132246	0.141493	0.969744	Dicumarol
BVU_0991	-0.1096	0.0719262	0.978341	Dicumarol
BVU_0992	-0.36534	0.100132	0.970882	Dicumarol
BVU_0993	-0.131712	0.117518	0.975168	Dicumarol
BVU_0994	-0.0459803	0.0962974	0.978347	Dicumarol
BVU_0995	0.0549523	0.097022	0.978354	Dicumarol
BVU_0996	0.228403	0.172865	0.953161	Dicumarol
BVU_0997	-0.046361	0.0944995	0.97836	Dicumarol
BVU_0998	-0.156999	0.133746	0.970668	Dicumarol
BVU_0999	-0.0495314	0.11301	0.978367	Dicumarol
BVU_1000	0.0221981	0.114862	0.978373	Dicumarol
BVU_1001	0.0809217	0.121057	0.975785	Dicumarol
BVU_1002	-0.0375887	0.221788	0.950693	Dicumarol
BVU_1003	-0.263971	0.126094	0.967854	Dicumarol
BVU_1004	-0.306007	0.152687	0.954721	Dicumarol
BVU_1005	-0.217937	0.333327	0.688176	Dicumarol
BVU_1006	-0.0943989	0.255791	0.858275	Dicumarol
BVU_1007	0.0551276	0.244004	0.897413	Dicumarol
BVU_1008	-0.015651	0.236704	0.945344	Dicumarol
BVU_1009	0.0170611	0.0688793	0.97838	Dicumarol
BVU_1010	-0.153731	0.0834527	0.978386	Dicumarol
BVU_1011	-0.170687	0.116255	0.974336	Dicumarol
BVU_1012	-0.186947	0.0950817	0.978393	Dicumarol
BVU_1013	-0.130887	0.1787	0.959323	Dicumarol
BVU_1014	-0.293272	0.118387	0.968706	Dicumarol
BVU_1015	-0.186219	0.11269	0.97459	Dicumarol
BVU_1016	-0.226426	0.160839	0.958694	Dicumarol
BVU_1017	-0.205751	0.145959	0.964859	Dicumarol
BVU_1018	-0.155745	0.0985235	0.978399	Dicumarol
BVU_1019	-0.134906	0.224186	0.895022	Dicumarol
BVU_1020	-0.0661548	0.0897806	0.978406	Dicumarol
BVU_1021	-0.20547	0.139269	0.966772	Dicumarol
BVU_1022	-0.121995	0.136757	0.971288	Dicumarol
BVU_1023	-0.0905487	0.159152	0.966787	Dicumarol
BVU_1024	-0.045994	0.130301	0.974926	Dicumarol
BVU_1025	-0.144218	0.14254	0.969002	Dicumarol
BVU_1026	-0.29466	0.233597	0.798554	Dicumarol
BVU_1027	-0.0776027	0.213027	0.95049	Dicumarol
BVU_1028	-0.413326	0.243458	0.697174	Dicumarol
BVU_1029	-0.0402519	0.116054	0.977094	Dicumarol
BVU_1030	-0.249127	0.0976605	0.976035	Dicumarol
BVU_1031	-0.153574	0.103666	0.977102	Dicumarol
BVU_1032	-0.181365	0.10773	0.975802	Dicumarol
BVU_1033	-0.0576044	0.128201	0.975065	Dicumarol
BVU_1034	0.205257	0.0908389	0.978412	Dicumarol
BVU_1035	0.261925	0.170205	0.950659	Dicumarol
BVU_1036	0.163868	0.121565	0.973329	Dicumarol
BVU_1037	-0.0589332	0.144615	0.97175	Dicumarol
BVU_1038	0.0347982	0.0985366	0.978419	Dicumarol
BVU_1039	-0.196843	0.101094	0.976565	Dicumarol
BVU_1040	-0.127952	0.0944895	0.978425	Dicumarol
BVU_1043	0.0245439	0.247014	0.912489	Dicumarol
BVU_1044	-0.0101463	0.246837	0.935166	Dicumarol
BVU_1045	-0.0204376	0.102521	0.978432	Dicumarol
BVU_1046	0.0615992	0.107493	0.978438	Dicumarol
BVU_1047	0.111545	0.118401	0.97553	Dicumarol
BVU_1048	0.204061	0.151273	0.963395	Dicumarol
BVU_1049	-0.106808	0.106677	0.978444	Dicumarol
BVU_1050	0.0530685	0.0665823	0.978451	Dicumarol
BVU_1051	0.254709	0.149924	0.960309	Dicumarol
BVU_1052	0.0238198	0.162103	0.969042	Dicumarol
BVU_1053	-0.0703928	0.13651	0.97306	Dicumarol
BVU_1054	0.0255529	0.116144	0.978457	Dicumarol
BVU_1055	-0.0268074	0.135689	0.974427	Dicumarol
BVU_1056	-0.153213	0.196655	0.949904	Dicumarol
BVU_1057	0.152174	0.1227	0.973476	Dicumarol
BVU_1058	-0.0608323	0.0812362	0.978464	Dicumarol
BVU_1059	-0.0934057	0.134263	0.972816	Dicumarol
BVU_1060	-0.0420295	0.13531	0.974133	Dicumarol
BVU_1061	-0.0760838	0.0861676	0.97847	Dicumarol
BVU_1062	-0.174737	0.0915481	0.978477	Dicumarol
BVU_1063	-0.0948265	0.0847268	0.978483	Dicumarol
BVU_1064	-0.0346311	0.127333	0.975761	Dicumarol
BVU_1065	-0.0540518	0.104149	0.97849	Dicumarol
BVU_1066	-0.0301857	0.107695	0.978496	Dicumarol
BVU_1067	-0.226306	0.105504	0.974969	Dicumarol
BVU_1068	-0.193805	0.122217	0.972186	Dicumarol
BVU_1069	-0.326592	0.191708	0.855723	Dicumarol
BVU_1070	-0.204034	0.295981	0.755033	Dicumarol
BVU_1071	-0.30991	0.137674	0.960699	Dicumarol
BVU_1072	-0.13105	0.0797466	0.978502	Dicumarol
BVU_1073	-0.0333559	0.0853494	0.978509	Dicumarol
BVU_1074	-0.0656549	0.111612	0.978515	Dicumarol
BVU_1075	-0.331923	0.107049	0.970281	Dicumarol
BVU_1076	0.0789135	0.116023	0.976573	Dicumarol
BVU_1077	-0.228147	0.271348	0.776843	Dicumarol
BVU_1078	-0.150462	0.0905526	0.978522	Dicumarol
BVU_1079	-0.280019	0.0829658	0.978528	Dicumarol
BVU_1080	-0.220159	0.121345	0.971311	Dicumarol
BVU_1081	-0.14617	0.0832665	0.978534	Dicumarol
BVU_1082	-0.751627	0.145535	0.546965	Dicumarol
BVU_1083	0.0639847	0.217777	0.949624	Dicumarol
BVU_1084	0.0493587	0.0911594	0.978541	Dicumarol
BVU_1085	-0.12307	0.137419	0.97108	Dicumarol
BVU_1086	-0.0468551	0.134328	0.97418	Dicumarol
BVU_1087	-0.411078	0.295556	0.621536	Dicumarol
BVU_1088	-0.460952	0.2112	0.727599	Dicumarol
BVU_1089	-0.186288	0.142713	0.96671	Dicumarol
BVU_1090	-0.155615	0.147648	0.966818	Dicumarol
BVU_1091	0.238633	0.0876029	0.978547	Dicumarol
BVU_1092	0.132369	0.106926	0.976896	Dicumarol
BVU_1093	-0.285724	0.0778241	0.978554	Dicumarol
BVU_1094	-0.259914	0.0767812	0.97856	Dicumarol
BVU_1095	-0.158513	0.0952384	0.978566	Dicumarol
BVU_1096	-0.0986029	0.114866	0.976381	Dicumarol
BVU_1097	-0.160269	0.129733	0.971594	Dicumarol
BVU_1098	0.000122244	0.127685	0.976319	Dicumarol
BVU_1099	0.0351412	0.111603	0.978573	Dicumarol
BVU_1100	0.023324	0.226011	0.950353	Dicumarol
BVU_1101	-0.202417	0.123501	0.971515	Dicumarol
BVU_1102	-0.126008	0.137038	0.971046	Dicumarol
BVU_1103	-0.116462	0.0740173	0.978579	Dicumarol
BVU_1104	0.0218787	0.137502	0.974281	Dicumarol
BVU_1105	-0.046716	0.0998685	0.978585	Dicumarol
BVU_1106	0.0168078	0.121714	0.976836	Dicumarol
BVU_1107	-0.0479919	0.152252	0.970367	Dicumarol
BVU_1108	-0.042411	0.100634	0.978592	Dicumarol
BVU_1109	0.0399381	0.105714	0.978598	Dicumarol
BVU_1110	0.00263147	0.208647	0.958214	Dicumarol
BVU_1111	-0.0974634	0.180453	0.960613	Dicumarol
BVU_1112	0.063003	0.167058	0.966179	Dicumarol
BVU_1113	-0.0749928	0.0698071	0.978605	Dicumarol
BVU_1114	-0.0364088	0.0801042	0.978611	Dicumarol
BVU_1115	0.248566	0.251099	0.796858	Dicumarol
BVU_1116	0.138999	0.191815	0.953851	Dicumarol
BVU_1117	NA	NA	NA	Dicumarol
BVU_1118	0.482648	0.334238	0.490385	Dicumarol
BVU_1119	0.116918	0.198537	0.952947	Dicumarol
BVU_1120	-0.00167676	0.158114	0.97074	Dicumarol
BVU_1121	0.0806226	0.148561	0.970034	Dicumarol
BVU_1122	-0.0739852	0.105182	0.978617	Dicumarol
BVU_1123	-0.0945651	0.132439	0.97314	Dicumarol
BVU_1124	-0.283309	0.14501	0.9602	Dicumarol
BVU_1125	0.152823	0.226799	0.880384	Dicumarol
BVU_1126	0.150756	0.267466	0.815986	Dicumarol
BVU_1127	0.334672	0.198927	0.836046	Dicumarol
BVU_1128	0.0371012	0.175173	0.965433	Dicumarol
BVU_1129	-0.0377668	0.154758	0.970195	Dicumarol
BVU_1130	0.388387	0.39541	0.480187	Dicumarol
BVU_1131	NA	NA	NA	Dicumarol
BVU_1132	-0.00691521	0.249432	0.919973	Dicumarol
BVU_1133	0.0844786	0.233424	0.907667	Dicumarol
BVU_1134	0.0269318	0.239372	0.941052	Dicumarol
BVU_1135	-0.0538697	0.242765	0.90281	Dicumarol
BVU_1136	-0.353289	0.12475	0.962616	Dicumarol
BVU_1137	0.416388	0.102567	0.966618	Dicumarol
BVU_1138	-0.143942	0.226395	0.885877	Dicumarol
BVU_1139	-0.332172	0.0947692	0.973984	Dicumarol
BVU_1140	-0.0287657	0.107878	0.978624	Dicumarol
BVU_1141	-0.98002	0.22477	0.131543	Dicumarol
BVU_1142	0.0192639	0.236429	0.944885	Dicumarol
BVU_1143	-0.226912	0.11631	0.97241	Dicumarol
BVU_1144	-0.0710456	0.229893	0.938955	Dicumarol
BVU_1145	-0.16601	0.0841799	0.97863	Dicumarol
BVU_1146	-0.171553	0.176908	0.956966	Dicumarol
BVU_1147	-0.124079	0.190172	0.95594	Dicumarol
BVU_1148	-0.244949	0.12742	0.968404	Dicumarol
BVU_1149	-0.147668	0.089882	0.978636	Dicumarol
BVU_1150	-0.758546	0.174766	0.443606	Dicumarol
BVU_1151	-0.364165	0.552975	0.39007	Dicumarol
BVU_1152	-0.0124221	0.240574	0.942875	Dicumarol
BVU_1153	-0.00948605	0.239874	0.944159	Dicumarol
BVU_1154	0.155851	0.0851115	0.978643	Dicumarol
BVU_1155	-0.0908857	0.210293	0.950387	Dicumarol
BVU_1156	-0.0233538	0.190058	0.962025	Dicumarol
BVU_1157	-0.236937	0.132986	0.966955	Dicumarol
BVU_1158	0.0524633	0.172401	0.965399	Dicumarol
BVU_1159	0.0266758	0.188825	0.962224	Dicumarol
BVU_1160	0.437353	0.097791	0.967091	Dicumarol
BVU_1161	-0.236115	0.193557	0.912062	Dicumarol
BVU_1162	-0.0969178	0.111762	0.976844	Dicumarol
BVU_1163	0.196145	0.106158	0.975728	Dicumarol
BVU_1164	-0.189496	0.147653	0.965316	Dicumarol
BVU_1165	-0.221532	0.0858073	0.978649	Dicumarol
BVU_1166	-0.268249	0.164826	0.952731	Dicumarol
BVU_1167	0.0631541	0.181899	0.962185	Dicumarol
BVU_1168	-0.167637	0.0910555	0.978655	Dicumarol
BVU_1169	-0.129954	0.098256	0.978662	Dicumarol
BVU_1170	-0.18916	0.175327	0.956101	Dicumarol
BVU_1171	-0.325267	0.135204	0.960484	Dicumarol
BVU_1172	-0.221348	0.124545	0.970355	Dicumarol
BVU_1173	-0.221569	0.0859591	0.978668	Dicumarol
BVU_1174	-0.111082	0.204085	0.950928	Dicumarol
BVU_1175	0.082565	0.23652	0.898995	Dicumarol
BVU_1176	-0.0201591	0.224165	0.95149	Dicumarol
BVU_1177	-0.0523986	0.233226	0.94081	Dicumarol
BVU_1178	-0.445856	0.209414	0.746511	Dicumarol
BVU_1181	-0.176062	0.115914	0.974263	Dicumarol
BVU_1182	-0.126423	0.103702	0.978674	Dicumarol
BVU_1183	0.159622	0.0927205	0.978681	Dicumarol
BVU_1184	-0.174246	0.0867786	0.978687	Dicumarol
BVU_1185	-0.241446	0.187343	0.939721	Dicumarol
BVU_1186	-0.0734378	0.126467	0.974934	Dicumarol
BVU_1187	-0.172256	0.0748066	0.978693	Dicumarol
BVU_1188	-0.0532278	0.122835	0.976067	Dicumarol
BVU_1189	-0.0527072	0.174683	0.964635	Dicumarol
BVU_1190	-0.577554	0.228562	0.577042	Dicumarol
BVU_1191	-0.183513	0.0996514	0.977109	Dicumarol
BVU_1192	-0.0384072	0.0796281	0.978699	Dicumarol
BVU_1194	0.0397193	0.187056	0.961925	Dicumarol
BVU_1195	-0.0855002	0.0953589	0.978706	Dicumarol
BVU_1196	-0.358958	0.103731	0.969971	Dicumarol
BVU_1197	-0.100189	0.133508	0.972744	Dicumarol
BVU_1198	-0.132956	0.126802	0.97315	Dicumarol
BVU_1199	-0.0698398	0.150518	0.969959	Dicumarol
BVU_1200	-0.0406867	0.244302	0.908255	Dicumarol
BVU_1201	0.297795	0.241805	0.784148	Dicumarol
BVU_1202	-0.089183	0.144158	0.970752	Dicumarol
BVU_1203	-0.236933	0.136354	0.966068	Dicumarol
BVU_1204	-0.220404	0.112277	0.973593	Dicumarol
BVU_1205	-0.244564	0.104604	0.974607	Dicumarol
BVU_1206	-0.132361	0.210935	0.943324	Dicumarol
BVU_1207	-0.255701	0.0910745	0.977116	Dicumarol
BVU_1208	-0.218027	0.0887295	0.978712	Dicumarol
BVU_1209	0.116294	0.0940135	0.978718	Dicumarol
BVU_1210	0.0626281	0.174371	0.964302	Dicumarol
BVU_1211	-0.0495656	0.126093	0.97563	Dicumarol
BVU_1212	-0.150244	0.160172	0.963727	Dicumarol
BVU_1213	0.0241313	0.123886	0.976458	Dicumarol
BVU_1214	-0.0901418	0.0905332	0.978725	Dicumarol
BVU_1215	0.128084	0.0959996	0.978731	Dicumarol
BVU_1216	0.0536034	0.137616	0.973319	Dicumarol
BVU_1217	0.129535	0.132028	0.972154	Dicumarol
BVU_1218	-0.0337867	0.111465	0.978737	Dicumarol
BVU_1219	NA	NA	NA	Dicumarol
BVU_1220	-0.0762188	0.172543	0.964088	Dicumarol
BVU_1221	-0.0591801	0.12483	0.975621	Dicumarol
BVU_1222	-0.0689194	0.10854	0.978743	Dicumarol
BVU_1223	0.0157296	0.248903	0.914259	Dicumarol
BVU_1224	-0.125095	0.147462	0.968446	Dicumarol
BVU_1225	-0.0209838	0.106143	0.97875	Dicumarol
BVU_1229	-0.305678	0.353379	0.607741	Dicumarol
BVU_1230	-0.00628123	0.249423	0.921284	Dicumarol
BVU_1231	-0.0622996	0.242245	0.897267	Dicumarol
BVU_1232	0.499472	0.585992	0.322555	Dicumarol
BVU_1233	-0.00125204	0.131062	0.975842	Dicumarol
BVU_1234	-0.296723	0.120694	0.967797	Dicumarol
BVU_1235	-0.200781	0.0815717	0.978756	Dicumarol
BVU_1236	-0.191849	0.121418	0.972441	Dicumarol
BVU_1237	-0.355867	0.105052	0.969719	Dicumarol
BVU_1238	0.0246989	0.13963	0.973766	Dicumarol
BVU_1239	-0.0903388	0.0967523	0.978762	Dicumarol
BVU_1240	-0.137146	0.109012	0.976519	Dicumarol
BVU_1241	-0.148935	0.0998923	0.978768	Dicumarol
BVU_1242	-0.27947	0.241541	0.795711	Dicumarol
BVU_1243	0.348034	0.206353	0.814092	Dicumarol
BVU_1244	0.74541	0.536673	0.247929	Dicumarol
BVU_1245	0.472461	0.153334	0.847806	Dicumarol
BVU_1246	-0.392415	0.107104	0.966509	Dicumarol
BVU_1247	-0.207233	0.0909938	0.978775	Dicumarol
BVU_1248	-0.173358	0.122032	0.972938	Dicumarol
BVU_1249	-0.225919	0.156879	0.960067	Dicumarol
BVU_1250	-0.0127899	0.126077	0.976326	Dicumarol
BVU_1251	-0.0357897	0.105335	0.978781	Dicumarol
BVU_1252	0.0205733	0.244678	0.930407	Dicumarol
BVU_1253	-0.0425001	0.233859	0.942141	Dicumarol
BVU_1254	-0.030972	0.250095	0.898282	Dicumarol
BVU_1255	0.0111188	0.248124	0.921882	Dicumarol
BVU_1256	-0.489665	0.213379	0.694655	Dicumarol
BVU_1257	-0.0590953	0.112532	0.978787	Dicumarol
BVU_1258	-0.120741	0.0881198	0.978793	Dicumarol
BVU_1259	-0.0242864	0.114478	0.9788	Dicumarol
BVU_1260	-0.0918336	0.109823	0.977123	Dicumarol
BVU_1261	-0.244045	0.116499	0.97165	Dicumarol
BVU_1262	-0.388249	0.150159	0.941531	Dicumarol
BVU_1264	-0.0348014	0.24297	0.917875	Dicumarol
BVU_1265	0.00524807	0.23788	0.946401	Dicumarol
BVU_1266	0.0299715	0.238769	0.940713	Dicumarol
BVU_1267	-0.758536	0.142529	0.541585	Dicumarol
BVU_1268	-0.506482	0.124024	0.919526	Dicumarol
BVU_1269	-0.310057	0.148424	0.956472	Dicumarol
BVU_1270	-0.0778628	0.197317	0.956837	Dicumarol
BVU_1271	0.0910727	0.118227	0.976043	Dicumarol
BVU_1272	-0.116319	0.105971	0.978806	Dicumarol
BVU_1273	-0.0301902	0.121072	0.976732	Dicumarol
BVU_1274	-0.123792	0.0879217	0.978812	Dicumarol
BVU_1275	0.034292	0.0906224	0.978818	Dicumarol
BVU_1276	0.034641	0.0898756	0.978825	Dicumarol
BVU_1277	-0.224981	0.115897	0.972599	Dicumarol
BVU_1278	-0.0128299	0.0927986	0.978831	Dicumarol
BVU_1279	-0.28712	0.20922	0.843174	Dicumarol
BVU_1280	-0.109711	0.0926478	0.978837	Dicumarol
BVU_1281	-0.45025	0.104942	0.963152	Dicumarol
BVU_1282	-0.856672	0.171116	0.317438	Dicumarol
BVU_1283	-0.12676	0.106477	0.977131	Dicumarol
BVU_1284	-0.000951196	0.249364	0.931919	Dicumarol
BVU_1285	-0.0754389	0.181911	0.961353	Dicumarol
BVU_1286	0.0381814	0.105708	0.978843	Dicumarol
BVU_1287	-0.0814009	0.133612	0.973289	Dicumarol
BVU_1288	-0.0261529	0.240779	0.939417	Dicumarol
BVU_1289	-0.0288171	0.110079	0.97885	Dicumarol
BVU_1290	-0.2274	0.109057	0.974143	Dicumarol
BVU_1291	-0.0945852	0.108729	0.978856	Dicumarol
BVU_1292	-0.211316	0.114374	0.973427	Dicumarol
BVU_1293	-0.340156	0.0773825	0.978862	Dicumarol
BVU_1294	1.48551	0.580656	0.0421651	Dicumarol
BVU_1295	1.4425	0.270686	0.0112728	Dicumarol
BVU_1296	1.41215	0.451908	0.0346296	Dicumarol
BVU_1297	1.90743	0.374765	0.000524594	Dicumarol
BVU_1298	1.21551	0.525683	0.0873958	Dicumarol
BVU_1299	1.45688	0.279312	0.0100674	Dicumarol
BVU_1300	-0.0943857	0.102945	0.978868	Dicumarol
BVU_1301	-0.0977684	0.109893	0.977138	Dicumarol
BVU_1302	-0.1251	0.0811169	0.978874	Dicumarol
BVU_1304	-0.190529	0.239327	0.84145	Dicumarol
BVU_1305	-0.0585944	0.197212	0.958166	Dicumarol
BVU_1306	0.0346452	0.148151	0.971827	Dicumarol
BVU_1307	NA	NA	NA	Dicumarol
BVU_1308	0.0225891	0.246312	0.916832	Dicumarol
BVU_1309	0.0603997	0.241665	0.900803	Dicumarol
BVU_1310	-0.067592	0.151609	0.969833	Dicumarol
BVU_1311	-0.219774	0.249141	0.811177	Dicumarol
BVU_1312	-0.230327	0.135314	0.966587	Dicumarol
BVU_1313	-0.105942	0.173261	0.962264	Dicumarol
BVU_1314	-0.164286	0.147563	0.9664	Dicumarol
BVU_1315	-0.075139	0.216349	0.949054	Dicumarol
BVU_1316	0.0224932	0.120278	0.976903	Dicumarol
BVU_1317	-0.0680604	0.0854677	0.978881	Dicumarol
BVU_1318	0.0363737	0.0854498	0.978887	Dicumarol
BVU_1319	0.151421	0.0945547	0.978893	Dicumarol
BVU_1320	0.296903	0.0977366	0.974527	Dicumarol
BVU_1321	0.0403054	0.205572	0.95676	Dicumarol
BVU_1325	-0.00971985	0.249483	0.917215	Dicumarol
BVU_1326	-0.0414308	0.242675	0.912912	Dicumarol
BVU_1327	NA	NA	NA	Dicumarol
BVU_1328	-0.0121341	0.117615	0.978899	Dicumarol
BVU_1329	0.218288	0.101424	0.976075	Dicumarol
BVU_1330	0.0937523	0.14461	0.970428	Dicumarol
BVU_1331	0.0613877	0.0810602	0.978905	Dicumarol
BVU_1332	-0.261738	0.261886	0.774765	Dicumarol
BVU_1333	-0.0732306	0.0876013	0.978911	Dicumarol
BVU_1334	-0.00802626	0.110078	0.978918	Dicumarol
BVU_1335	-0.071627	0.0977575	0.978924	Dicumarol
BVU_1336	-0.0483811	0.148845	0.97115	Dicumarol
BVU_1337	-0.150077	0.0841296	0.97893	Dicumarol
BVU_1338	-0.0203106	0.124868	0.976389	Dicumarol
BVU_1339	0.293964	0.160755	0.951975	Dicumarol
BVU_1340	0.444323	0.170525	0.826174	Dicumarol
BVU_1341	0.0795407	0.186928	0.959912	Dicumarol
BVU_1342	-0.199094	0.135143	0.968418	Dicumarol
BVU_1343	-0.276383	0.120894	0.968801	Dicumarol
BVU_1344	-0.0905561	0.158757	0.966864	Dicumarol
BVU_1345	-0.0415203	0.247169	0.898711	Dicumarol
BVU_1346	-0.0450143	0.128983	0.975244	Dicumarol
BVU_1347	0.117113	0.0962655	0.978936	Dicumarol
BVU_1348	-0.0299734	0.209296	0.956287	Dicumarol
BVU_1349	-0.0826537	0.212883	0.950043	Dicumarol
BVU_1350	-0.049367	0.246973	0.893312	Dicumarol
BVU_1351	-0.0889195	0.157441	0.967418	Dicumarol
BVU_1352	-0.0913366	0.196309	0.956181	Dicumarol
BVU_1353	-0.102983	0.25232	0.859381	Dicumarol
BVU_1354	-0.218958	0.072526	0.978942	Dicumarol
BVU_1355	-0.176746	0.0811959	0.978948	Dicumarol
BVU_1356	-0.0710425	0.132633	0.973804	Dicumarol
BVU_1357	0.0923098	0.0944403	0.978955	Dicumarol
BVU_1358	0.0269116	0.118577	0.977145	Dicumarol
BVU_1359	0.0152409	0.120615	0.977152	Dicumarol
BVU_1360	0.0347315	0.134721	0.974418	Dicumarol
BVU_1361	-0.263104	0.262031	0.77336	Dicumarol
BVU_1362	NA	NA	NA	Dicumarol
BVU_1363	-0.186427	0.186712	0.950995	Dicumarol
BVU_1364	0.079693	0.125209	0.975047	Dicumarol
BVU_1365	0.000817052	0.095517	0.978961	Dicumarol
BVU_1366	-0.0720416	0.161158	0.967166	Dicumarol
BVU_1367	0.132342	0.201481	0.949939	Dicumarol
BVU_1368	0.170651	0.254564	0.825754	Dicumarol
BVU_1369	-0.183021	0.202494	0.938381	Dicumarol
BVU_1370	-0.181921	0.150115	0.964928	Dicumarol
BVU_1371	-0.0108307	0.150528	0.972046	Dicumarol
BVU_1372	0.0600403	0.137319	0.97318	Dicumarol
BVU_1373	0.342239	0.140161	0.95712	Dicumarol
BVU_1374	0.0878935	0.0999835	0.978967	Dicumarol
BVU_1375	0.0532936	0.0889478	0.978973	Dicumarol
BVU_1376	-0.418733	0.226541	0.732583	Dicumarol
BVU_1377	-0.813967	0.227605	0.307018	Dicumarol
BVU_1378	0.241383	0.140938	0.964337	Dicumarol
BVU_1379	0.200927	0.158922	0.960806	Dicumarol
BVU_1380	0.228793	0.163399	0.957624	Dicumarol
BVU_1381	0.149249	0.14626	0.967739	Dicumarol
BVU_1382	0.171756	0.11999	0.973466	Dicumarol
BVU_1383	-0.120059	0.144803	0.969423	Dicumarol
BVU_1384	0.10809	0.0950842	0.978979	Dicumarol
BVU_1385	-0.0646378	0.146318	0.971138	Dicumarol
BVU_1386	0.289475	0.160038	0.952762	Dicumarol
BVU_1387	0.401501	0.137074	0.951227	Dicumarol
BVU_1388	-0.0582134	0.0651516	0.978985	Dicumarol
BVU_1389	-0.470762	0.18041	0.789171	Dicumarol
BVU_1391	0.106173	0.137732	0.971672	Dicumarol
BVU_1392	0.111934	0.120483	0.975116	Dicumarol
BVU_1393	0.165186	0.101227	0.97716	Dicumarol
BVU_1394	0.105805	0.0818421	0.978991	Dicumarol
BVU_1395	0.03404	0.108162	0.978998	Dicumarol
BVU_1396	0.107792	0.0959842	0.979004	Dicumarol
BVU_1397	0.0746796	0.087918	0.97901	Dicumarol
BVU_1398	-0.0242282	0.082975	0.979016	Dicumarol
BVU_1399	-0.00674112	0.0864498	0.979022	Dicumarol
BVU_1400	-0.0216176	0.0777235	0.979028	Dicumarol
BVU_1401	-0.0231728	0.0864514	0.979034	Dicumarol
BVU_1402	-0.105935	0.0785659	0.97904	Dicumarol
BVU_1403	-0.03986	0.176646	0.964773	Dicumarol
BVU_1404	-0.022782	0.088205	0.979046	Dicumarol
BVU_1405	0.0555757	0.101655	0.979052	Dicumarol
BVU_1406	-0.250252	0.116559	0.971356	Dicumarol
BVU_1407	-0.404255	0.0895593	0.972431	Dicumarol
BVU_1408	0.00652019	0.108026	0.979059	Dicumarol
BVU_1409	0.144242	0.109545	0.976288	Dicumarol
BVU_1410	0.0726807	0.0950428	0.979065	Dicumarol
BVU_1411	-0.0433548	0.0873849	0.979071	Dicumarol
BVU_1412	-0.21649	0.120334	0.971794	Dicumarol
BVU_1413	-0.393778	0.122007	0.960287	Dicumarol
BVU_1414	0.226475	0.138083	0.9661	Dicumarol
BVU_1415	0.120484	0.127865	0.973339	Dicumarol
BVU_1416	0.237354	0.12418	0.969782	Dicumarol
BVU_1417	0.0666589	0.113793	0.977167	Dicumarol
BVU_1418	0.164169	0.109057	0.975963	Dicumarol
BVU_1419	0.120077	0.0872997	0.979077	Dicumarol
BVU_1420	0.212597	0.142595	0.965614	Dicumarol
BVU_1421	0.238289	0.121907	0.970342	Dicumarol
BVU_1422	0.423396	0.0929815	0.970096	Dicumarol
BVU_1423	-0.22209	0.0908014	0.979083	Dicumarol
BVU_1424	-0.400499	0.376836	0.509596	Dicumarol
BVU_1425	0.0141254	0.210439	0.957018	Dicumarol
BVU_1426	-0.447197	0.0857081	0.971425	Dicumarol
BVU_1427	-0.164094	0.108997	0.975971	Dicumarol
BVU_1428	-0.00239994	0.162463	0.96977	Dicumarol
BVU_1429	0.049067	0.171429	0.965777	Dicumarol
BVU_1431	0.0766576	0.0951027	0.979089	Dicumarol
BVU_1432	-0.104745	0.0921997	0.979095	Dicumarol
BVU_1433	-0.123018	0.140592	0.970269	Dicumarol
BVU_1434	-0.21019	0.206972	0.88904	Dicumarol
BVU_1435	0.960206	0.0964367	0.220103	Dicumarol
BVU_1437	0.0149976	0.12902	0.975891	Dicumarol
BVU_1438	-0.077954	0.155752	0.968363	Dicumarol
BVU_1439	-0.0094975	0.249462	0.917499	Dicumarol
BVU_1440	0.00512665	0.249352	0.923863	Dicumarol
BVU_1441	-0.00120286	0.24934	0.93127	Dicumarol
BVU_1442	NA	NA	NA	Dicumarol
BVU_1443	-0.050417	0.162503	0.967912	Dicumarol
BVU_1444	-0.0149127	0.222125	0.952638	Dicumarol
BVU_1445	-0.125658	0.232383	0.883478	Dicumarol
BVU_1446	-0.0786659	0.189817	0.959208	Dicumarol
BVU_1447	-0.268435	0.210523	0.852777	Dicumarol
BVU_1448	-0.210155	0.29684	0.749989	Dicumarol
BVU_1449	-0.130692	0.147001	0.968321	Dicumarol
BVU_1450	-0.00499784	0.24935	0.924263	Dicumarol
BVU_1451	-0.000763077	0.249367	0.93312	Dicumarol
BVU_1452	NA	NA	NA	Dicumarol
BVU_1453	0.0109405	0.248574	0.919346	Dicumarol
BVU_1454	0.0346153	0.233715	0.944202	Dicumarol
BVU_1455	-0.00437182	0.167369	0.968542	Dicumarol
BVU_1456	0.00936342	0.217976	0.954693	Dicumarol
BVU_1458	-0.175267	0.121058	0.9731	Dicumarol
BVU_1459	-0.141462	0.138918	0.969996	Dicumarol
BVU_1460	-0.198671	0.135232	0.96839	Dicumarol
BVU_1461	0.0536966	0.247815	0.889551	Dicumarol
BVU_1462	0.189926	0.224165	0.86567	Dicumarol
BVU_1463	0.856386	0.118237	0.411622	Dicumarol
BVU_1464	0.664851	0.212522	0.503354	Dicumarol
BVU_1465	0.847012	0.146536	0.357399	Dicumarol
BVU_1466	-0.323424	0.130395	0.962636	Dicumarol
BVU_1467	-0.0105429	0.124643	0.97658	Dicumarol
BVU_1468	0.250638	0.120243	0.970257	Dicumarol
BVU_1469	0.243128	0.311212	0.704493	Dicumarol
BVU_1470	0.102059	0.140095	0.971196	Dicumarol
BVU_1471	-0.0886029	0.0855352	0.979101	Dicumarol
BVU_1472	-0.0185852	0.118089	0.979107	Dicumarol
BVU_1473	-0.0543563	0.163374	0.967448	Dicumarol
BVU_1474	0.17092	0.0866549	0.979113	Dicumarol
BVU_1475	-0.142054	0.0722819	0.979119	Dicumarol
BVU_1476	-0.133384	0.0819186	0.979125	Dicumarol
BVU_1477	-0.0190025	0.213659	0.955669	Dicumarol
BVU_1478	0.0167106	0.099004	0.979131	Dicumarol
BVU_1479	-0.00562656	0.238574	0.945797	Dicumarol
BVU_1480	0.0197696	0.242858	0.938486	Dicumarol
BVU_1481	0.0490109	0.248615	0.890391	Dicumarol
BVU_1482	-0.107096	0.240717	0.878159	Dicumarol
BVU_1483	-0.127308	0.113679	0.976019	Dicumarol
BVU_1484	-0.211141	0.0940035	0.979137	Dicumarol
BVU_1485	-0.158945	0.144719	0.967681	Dicumarol
BVU_1486	-0.0198999	0.17716	0.965663	Dicumarol
BVU_1487	-0.0667967	0.119498	0.976272	Dicumarol
BVU_1488	-0.0650838	0.192671	0.959185	Dicumarol
BVU_1489	0.00750601	0.177463	0.966036	Dicumarol
BVU_1490	0.0505762	0.134645	0.974012	Dicumarol
BVU_1491	-0.0384401	0.203026	0.957798	Dicumarol
BVU_1493	0.173664	0.110459	0.975505	Dicumarol
BVU_1494	-0.109717	0.269168	0.830659	Dicumarol
BVU_1495	-0.24008	0.295294	0.734526	Dicumarol
BVU_1496	-0.051436	0.162351	0.967897	Dicumarol
BVU_1497	-0.136409	0.164355	0.963321	Dicumarol
BVU_1498	-0.13937	0.116401	0.975202	Dicumarol
BVU_1499	-0.0964668	0.149154	0.969293	Dicumarol
BVU_1500	0.0393494	0.224935	0.948946	Dicumarol
BVU_1501	-0.072207	0.246546	0.883666	Dicumarol
BVU_1502	-0.0165844	0.243168	0.939315	Dicumarol
BVU_1503	-0.241779	0.0838339	0.979143	Dicumarol
BVU_1504	-0.1878	0.120097	0.972846	Dicumarol
BVU_1505	0.0295615	0.250527	0.897994	Dicumarol
BVU_1506	NA	NA	NA	Dicumarol
BVU_1507	-0.128954	0.146129	0.968583	Dicumarol
BVU_1508	-0.30021	0.156666	0.953222	Dicumarol
BVU_1509	-0.000848038	0.249359	0.932808	Dicumarol
BVU_1510	-0.00327117	0.249346	0.928615	Dicumarol
BVU_1513	-0.355636	0.416375	0.487036	Dicumarol
BVU_1514	-0.000746355	0.248659	0.936142	Dicumarol
BVU_1515	0.000797938	0.249208	0.934873	Dicumarol
BVU_1516	0.00495168	0.249302	0.925206	Dicumarol
BVU_1517	0.290177	0.156644	0.954406	Dicumarol
BVU_1518	0.0109378	0.246843	0.932619	Dicumarol
BVU_1519	0.0200971	0.238879	0.942739	Dicumarol
BVU_1520	0.0644368	0.258179	0.8674	Dicumarol
BVU_1521	-0.000951196	0.249364	0.931983	Dicumarol
BVU_1522	0.00513897	0.248991	0.927319	Dicumarol
BVU_1523	-0.0332408	0.248636	0.900939	Dicumarol
BVU_1524	-0.00479743	0.249365	0.92458	Dicumarol
BVU_1525	-0.00836867	0.241518	0.942965	Dicumarol
BVU_1526	-0.0274046	0.249241	0.903202	Dicumarol
BVU_1527	-0.0351671	0.250787	0.892995	Dicumarol
BVU_1528	0.00737575	0.211273	0.957273	Dicumarol
BVU_1530	-0.16483	0.188247	0.9527	Dicumarol
BVU_1531	-0.139867	0.178378	0.958882	Dicumarol
BVU_1532	-0.330677	0.183254	0.87165	Dicumarol
BVU_1533	-0.176469	0.206255	0.926353	Dicumarol
BVU_1534	-0.0379895	0.249765	0.894251	Dicumarol
BVU_1556	-0.102854	0.279388	0.818756	Dicumarol
BVU_1558	0.0634992	0.257438	0.869323	Dicumarol
BVU_1559	0.0357746	0.251203	0.891709	Dicumarol
BVU_1560	0.0523899	0.253727	0.880185	Dicumarol
BVU_1561	0.00251705	0.24926	0.930069	Dicumarol
BVU_1562	-0.00360226	0.249368	0.927392	Dicumarol
BVU_1563	0.0350066	0.248211	0.900666	Dicumarol
BVU_1564	-0.00424449	0.248986	0.929797	Dicumarol
BVU_1565	0.00478849	0.24936	0.924816	Dicumarol
BVU_1566	-0.00232041	0.248721	0.935398	Dicumarol
BVU_1567	-0.000763077	0.249367	0.933182	Dicumarol
BVU_1568	0.00482883	0.249393	0.924103	Dicumarol
BVU_1569	-0.012444	0.249562	0.914666	Dicumarol
BVU_1570	0.00782466	0.249033	0.92137	Dicumarol
BVU_1571	0.0046525	0.249344	0.925592	Dicumarol
BVU_1572	NA	NA	NA	Dicumarol
BVU_1573	0.00398896	0.249351	0.926727	Dicumarol
BVU_1574	0.0265181	0.247111	0.910865	Dicumarol
BVU_1575	-0.0125352	0.247694	0.922387	Dicumarol
BVU_1576	-0.0271187	0.249464	0.903071	Dicumarol
BVU_1577	-0.00677706	0.249338	0.921026	Dicumarol
BVU_1578	-0.00379291	0.24937	0.927172	Dicumarol
BVU_1579	NA	NA	NA	Dicumarol
BVU_1580	0.00398896	0.249351	0.926802	Dicumarol
BVU_1581	-0.0732818	0.166196	0.965907	Dicumarol
BVU_1582	-0.0307626	0.251114	0.895327	Dicumarol
BVU_1583	0.000427185	0.249268	0.934931	Dicumarol
BVU_1584	-0.00822388	0.249308	0.919074	Dicumarol
BVU_1585	NA	NA	NA	Dicumarol
BVU_1586	NA	NA	NA	Dicumarol
BVU_1587	0.0151584	0.249774	0.91163	Dicumarol
BVU_1588	NA	NA	NA	Dicumarol
BVU_1589	-0.0152318	0.249214	0.913435	Dicumarol
BVU_1590	-0.00489695	0.249363	0.924342	Dicumarol
BVU_1591	NA	NA	NA	Dicumarol
BVU_1592	-0.00327117	0.249346	0.928685	Dicumarol
BVU_1593	0.0211544	0.248723	0.91031	Dicumarol
BVU_1594	0.00510962	0.249371	0.923621	Dicumarol
BVU_1595	0.33092	0.376589	0.562478	Dicumarol
BVU_1596	0.0262537	0.239144	0.941292	Dicumarol
BVU_1597	0.286057	0.0852194	0.979149	Dicumarol
BVU_1598	-0.22592	0.131862	0.968125	Dicumarol
BVU_1599	-0.286691	0.327392	0.657888	Dicumarol
BVU_1601	0.23257	0.118165	0.971705	Dicumarol
BVU_1602	0.324289	0.108205	0.970318	Dicumarol
BVU_1603	0.314314	0.111427	0.969884	Dicumarol
BVU_1604	0.407972	0.0851513	0.973651	Dicumarol
BVU_1605	0.429702	0.104423	0.965115	Dicumarol
BVU_1606	0.0801079	0.101527	0.979156	Dicumarol
BVU_1607	0.0247254	0.153626	0.97094	Dicumarol
BVU_1608	0.00702415	0.249361	0.920327	Dicumarol
BVU_1614	-0.07033	0.142502	0.97186	Dicumarol
BVU_1615	-0.0772149	0.148269	0.97022	Dicumarol
BVU_1616	-0.00945917	0.189689	0.963114	Dicumarol
BVU_1617	-0.115126	0.224337	0.911847	Dicumarol
BVU_1618	0.0852994	0.222267	0.943413	Dicumarol
BVU_1619	0.133345	0.214156	0.939519	Dicumarol
BVU_1620	-0.0405737	0.174556	0.965416	Dicumarol
BVU_1621	-0.0414391	0.160563	0.96872	Dicumarol
BVU_1622	0.129369	0.192378	0.954319	Dicumarol
BVU_1623	0.0448606	0.212944	0.953792	Dicumarol
BVU_1624	0.0249203	0.140336	0.973632	Dicumarol
BVU_1625	-0.315207	0.187433	0.872105	Dicumarol
BVU_1626	0.0650618	0.0685746	0.979162	Dicumarol
BVU_1627	-0.00386473	0.0928908	0.979168	Dicumarol
BVU_1628	0.0906783	0.094636	0.979174	Dicumarol
BVU_1629	0.0235261	0.150476	0.971661	Dicumarol
BVU_1630	0.286976	0.0957677	0.97538	Dicumarol
BVU_1631	0.0407594	0.132457	0.974688	Dicumarol
BVU_1632	-0.276036	0.109244	0.972272	Dicumarol
BVU_1633	-0.243769	0.123041	0.969808	Dicumarol
BVU_1634	-0.286469	0.108747	0.971991	Dicumarol
BVU_1635	-0.214675	0.10622	0.975185	Dicumarol
BVU_1636	-0.187062	0.225907	0.863894	Dicumarol
BVU_1637	0.0299109	0.0966324	0.97918	Dicumarol
BVU_1638	0.00359836	0.137099	0.974776	Dicumarol
BVU_1639	0.0486242	0.179476	0.963672	Dicumarol
BVU_1640	-0.00574836	0.109402	0.979186	Dicumarol
BVU_1641	-0.111423	0.118317	0.975555	Dicumarol
BVU_1642	0.03962	0.242868	0.914157	Dicumarol
BVU_1643	-0.125737	0.107192	0.976911	Dicumarol
BVU_1644	0.0567973	0.112235	0.979192	Dicumarol
BVU_1645	-0.101739	0.121139	0.975278	Dicumarol
BVU_1646	-0.0409666	0.0885399	0.979198	Dicumarol
BVU_1647	-0.0395426	0.0926528	0.979204	Dicumarol
BVU_1648	-0.0295343	0.0989926	0.97921	Dicumarol
BVU_1649	-0.0510426	0.128351	0.975193	Dicumarol
BVU_1650	-0.0728522	0.0962591	0.979216	Dicumarol
BVU_1651	-0.052945	0.0802707	0.979222	Dicumarol
BVU_1652	-0.214955	0.093945	0.979228	Dicumarol
BVU_1653	-0.354891	0.152687	0.947648	Dicumarol
BVU_1654	-0.396686	0.11269	0.964071	Dicumarol
BVU_1655	-0.249661	0.13867	0.964548	Dicumarol
BVU_1656	-0.0605867	0.0954536	0.979234	Dicumarol
BVU_1657	-0.0191023	0.125234	0.976334	Dicumarol
BVU_1658	0.193384	0.144478	0.965955	Dicumarol
BVU_1659	0.160273	0.117281	0.974373	Dicumarol
BVU_1660	0.169805	0.0954591	0.97924	Dicumarol
BVU_1661	-0.151474	0.112339	0.975663	Dicumarol
BVU_1662	-0.328582	0.102265	0.972013	Dicumarol
BVU_1663	0.0215186	0.115944	0.979246	Dicumarol
BVU_1664	0.185752	0.145185	0.966163	Dicumarol
BVU_1665	-0.00486412	0.1151	0.979252	Dicumarol
BVU_1666	0.125175	0.102081	0.979258	Dicumarol
BVU_1667	-0.288628	0.189665	0.881758	Dicumarol
BVU_1668	-0.390634	0.110505	0.965565	Dicumarol
BVU_1669	-0.14373	0.156419	0.965232	Dicumarol
BVU_1670	-0.292015	0.180863	0.906468	Dicumarol
BVU_1671	0.0576427	0.0867112	0.979264	Dicumarol
BVU_1672	1.88564	0.226434	4.20463e-06	Dicumarol
BVU_1673	5.13803	0.125558	######################	Dicumarol
BVU_1674	4.37896	0.0890408	0	Dicumarol
BVU_1675	5.31754	0.110366	0	Dicumarol
BVU_1676	-0.135741	0.113422	0.97585	Dicumarol
BVU_1677	0.363867	0.125224	0.961332	Dicumarol
BVU_1678	-0.0442668	0.120411	0.976588	Dicumarol
BVU_1679	0.128667	0.116602	0.975447	Dicumarol
BVU_1680	0.109223	0.0849776	0.979269	Dicumarol
BVU_1681	-0.0203785	0.114368	0.979275	Dicumarol
BVU_1682	-0.0919139	0.0984074	0.979281	Dicumarol
BVU_1683	-0.131394	0.116876	0.975329	Dicumarol
BVU_1684	-0.0658579	0.148637	0.970548	Dicumarol
BVU_1685	-0.159276	0.202499	0.944969	Dicumarol
BVU_1686	-0.150641	0.174212	0.959438	Dicumarol
BVU_1687	-0.0188794	0.220299	0.953039	Dicumarol
BVU_1688	-0.179459	0.165193	0.960266	Dicumarol
BVU_1689	0.0259177	0.120157	0.976918	Dicumarol
BVU_1690	-0.167648	0.280199	0.79338	Dicumarol
BVU_1691	0.0731557	0.20913	0.952607	Dicumarol
BVU_1692	0.0469038	0.194388	0.959642	Dicumarol
BVU_1693	0.0799907	0.125493	0.974943	Dicumarol
BVU_1694	NA	NA	NA	Dicumarol
BVU_1700	0.332512	0.120489	0.965712	Dicumarol
BVU_1701	-0.388364	0.346007	0.559964	Dicumarol
BVU_1702	-0.0206126	0.234076	0.946441	Dicumarol
BVU_1703	0.123671	0.101198	0.979287	Dicumarol
BVU_1704	0.113641	0.12884	0.973349	Dicumarol
BVU_1705	0.0446185	0.118607	0.976754	Dicumarol
BVU_1706	0.0257097	0.249384	0.904485	Dicumarol
BVU_1707	NA	NA	NA	Dicumarol
BVU_1708	0.00396923	0.24524	0.940517	Dicumarol
BVU_1709	-0.201809	0.127382	0.970415	Dicumarol
BVU_1710	0.549508	0.226351	0.617695	Dicumarol
BVU_1711	0.417938	0.179505	0.823626	Dicumarol
BVU_1712	0.377948	0.29082	0.653102	Dicumarol
BVU_1713	0.175885	0.231257	0.86047	Dicumarol
BVU_1714	-0.152363	0.176434	0.958646	Dicumarol
BVU_1715	-0.0269721	0.102864	0.979293	Dicumarol
BVU_1716	0.0452858	0.102193	0.979299	Dicumarol
BVU_1717	0.0594291	0.144891	0.971683	Dicumarol
BVU_1718	-0.843671	0.546282	0.177756	Dicumarol
BVU_1719	0.0573726	0.175186	0.96432	Dicumarol
BVU_1722	-0.00828003	0.135892	0.974856	Dicumarol
BVU_1723	-0.123816	0.219245	0.928116	Dicumarol
BVU_1724	-0.0458491	0.141621	0.972733	Dicumarol
BVU_1725	-0.00621525	0.1988	0.96057	Dicumarol
BVU_1726	-0.211963	0.199583	0.912383	Dicumarol
BVU_1727	-0.119884	0.196441	0.953703	Dicumarol
BVU_1728	-0.201093	0.215515	0.877746	Dicumarol
BVU_1729	-0.0917748	0.184446	0.959889	Dicumarol
BVU_1730	-0.119729	0.171602	0.961864	Dicumarol
BVU_1731	-0.167634	0.183171	0.954664	Dicumarol
BVU_1732	-0.126601	0.284052	0.805592	Dicumarol
BVU_1733	0.0844766	0.183628	0.960418	Dicumarol
BVU_1734	-0.00108098	0.241478	0.94446	Dicumarol
BVU_1735	-0.000927184	0.249221	0.934517	Dicumarol
BVU_1736	-0.000947085	0.249363	0.932303	Dicumarol
BVU_1737	-0.000692441	0.249369	0.933613	Dicumarol
BVU_1738	0.017487	0.246188	0.924501	Dicumarol
BVU_1739	0.0849214	0.262589	0.853674	Dicumarol
BVU_1740	0.111473	0.270893	0.829055	Dicumarol
BVU_1741	0.791102	0.235148	0.332643	Dicumarol
BVU_1742	0.117224	0.24829	0.859655	Dicumarol
BVU_1743	0.339193	0.349791	0.590726	Dicumarol
BVU_1744	-0.25478	0.260157	0.779555	Dicumarol
BVU_1745	0.0164174	0.123519	0.976626	Dicumarol
BVU_1746	0.113164	0.12243	0.974706	Dicumarol
BVU_1747	0.179048	0.24685	0.833011	Dicumarol
BVU_1748	-0.00604161	0.248211	0.930808	Dicumarol
BVU_1749	-0.271525	0.121519	0.968949	Dicumarol
BVU_1750	-0.0709079	0.113055	0.977174	Dicumarol
BVU_1751	-0.0713737	0.110877	0.979305	Dicumarol
BVU_1752	-0.04038	0.100309	0.979311	Dicumarol
BVU_1753	-0.104857	0.133979	0.972578	Dicumarol
BVU_1754	-0.064273	0.118021	0.976558	Dicumarol
BVU_1755	-0.014282	0.12626	0.97628	Dicumarol
BVU_1756	-0.0191626	0.107093	0.979317	Dicumarol
BVU_1757	-0.0769772	0.100951	0.979323	Dicumarol
BVU_1758	-0.0669877	0.100352	0.979329	Dicumarol
BVU_1759	-0.136521	0.0943163	0.979335	Dicumarol
BVU_1760	-0.0378767	0.124772	0.976091	Dicumarol
BVU_1761	-0.265736	0.0992479	0.975227	Dicumarol
BVU_1762	-0.134594	0.0956019	0.979341	Dicumarol
BVU_1763	-0.132996	0.106342	0.976926	Dicumarol
BVU_1764	0.0418075	0.0963883	0.979347	Dicumarol
BVU_1765	0.293688	0.0733015	0.979353	Dicumarol
BVU_1766	0.517915	0.125912	0.891054	Dicumarol
BVU_1767	-0.0803661	0.23179	0.916543	Dicumarol
BVU_1768	-0.086383	0.174092	0.963283	Dicumarol
BVU_1769	-0.00832958	0.238607	0.94522	Dicumarol
BVU_1770	-0.160117	0.107014	0.976396	Dicumarol
BVU_1771	-0.0290786	0.196835	0.960045	Dicumarol
BVU_1772	-0.019033	0.183048	0.964124	Dicumarol
BVU_1773	-0.13362	0.156209	0.965745	Dicumarol
BVU_1774	0.011724	0.184786	0.964017	Dicumarol
BVU_1775	-0.121464	0.18255	0.958741	Dicumarol
BVU_1776	-0.414387	0.128051	0.955311	Dicumarol
BVU_1777	0.225465	0.196626	0.910755	Dicumarol
BVU_1778	NA	NA	NA	Dicumarol
BVU_1779	-0.114096	0.188225	0.957374	Dicumarol
BVU_1780	-0.135574	0.280785	0.807147	Dicumarol
BVU_1781	-0.802357	0.222184	0.337546	Dicumarol
BVU_1782	-0.774734	0.216232	0.352504	Dicumarol
BVU_1783	-0.105515	0.20303	0.952134	Dicumarol
BVU_1784	-0.282073	0.319771	0.671526	Dicumarol
BVU_1785	-0.19952	0.256652	0.810185	Dicumarol
BVU_1786	-0.190502	0.317085	0.72861	Dicumarol
BVU_1787	-0.329046	0.261572	0.731601	Dicumarol
BVU_1788	-0.15641	0.173044	0.959415	Dicumarol
BVU_1789	-0.250761	0.196913	0.888006	Dicumarol
BVU_1790	0.050933	0.226768	0.946481	Dicumarol
BVU_1791	0.214919	0.323984	0.699654	Dicumarol
BVU_1792	0.140404	0.133698	0.971322	Dicumarol
BVU_1793	-0.00339752	0.0855416	0.979359	Dicumarol
BVU_1794	-0.241618	0.12249	0.970071	Dicumarol
BVU_1795	-0.359937	0.116746	0.965283	Dicumarol
BVU_1796	-0.372389	0.118482	0.963654	Dicumarol
BVU_1797	-0.0239838	0.221081	0.952293	Dicumarol
BVU_1798	-0.0486286	0.23805	0.928188	Dicumarol
BVU_1799	-0.127103	0.17925	0.959392	Dicumarol
BVU_1800	-0.0932287	0.175013	0.962577	Dicumarol
BVU_1801	-0.00846274	0.190145	0.962981	Dicumarol
BVU_1802	0.0289387	0.230285	0.947342	Dicumarol
BVU_1803	0.0100915	0.237566	0.945756	Dicumarol
BVU_1804	-0.0180248	0.249784	0.909294	Dicumarol
BVU_1805	0.0647183	0.250165	0.880976	Dicumarol
BVU_1806	0.203165	0.311897	0.729614	Dicumarol
BVU_1807	0.0400814	0.222804	0.950009	Dicumarol
BVU_1808	-0.14242	0.259093	0.83145	Dicumarol
BVU_1809	0.783455	0.518939	0.225839	Dicumarol
BVU_1810	0.37245	0.372836	0.536076	Dicumarol
BVU_1811	0.0774523	0.227356	0.940271	Dicumarol
BVU_1812	0.117149	0.25854	0.844526	Dicumarol
BVU_1813	-0.0674048	0.242647	0.892676	Dicumarol
BVU_1814	-0.0422046	0.193871	0.960156	Dicumarol
BVU_1815	0.0597682	0.219502	0.949341	Dicumarol
BVU_1816	-0.285205	0.11009	0.971694	Dicumarol
BVU_1817	-0.0876939	0.257956	0.857435	Dicumarol
BVU_1818	-0.0236691	0.0985245	0.979365	Dicumarol
BVU_1819	-0.146149	0.0859678	0.97937	Dicumarol
BVU_1820	0.844004	0.458434	0.196394	Dicumarol
BVU_1821	0.0878338	0.0750746	0.979376	Dicumarol
BVU_1822	0.0166949	0.104678	0.979382	Dicumarol
BVU_1823	0.0456671	0.10788	0.979388	Dicumarol
BVU_1824	-0.293088	0.154154	0.955532	Dicumarol
BVU_1825	-0.342272	0.128879	0.9616	Dicumarol
BVU_1826	-0.150799	0.146474	0.96755	Dicumarol
BVU_1827	0.0515884	0.157562	0.969016	Dicumarol
BVU_1828	0.0625102	0.0866255	0.979394	Dicumarol
BVU_1829	-0.00282657	0.0898271	0.9794	Dicumarol
BVU_1830	0.0191343	0.0885015	0.979406	Dicumarol
BVU_1831	0.895054	0.1414	0.290987	Dicumarol
BVU_1832	NA	NA	NA	Dicumarol
BVU_1833	0.02909	0.248433	0.904737	Dicumarol
BVU_1835	-0.09468	0.0951193	0.979412	Dicumarol
BVU_1836	-0.108277	0.121898	0.974899	Dicumarol
BVU_1837	0.0958363	0.0858084	0.979418	Dicumarol
BVU_1838	-0.170925	0.108287	0.975939	Dicumarol
BVU_1839	-0.20918	0.158386	0.960527	Dicumarol
BVU_1840	-0.148612	0.109321	0.976233	Dicumarol
BVU_1841	-0.559453	0.0925926	0.95802	Dicumarol
BVU_1842	0.0359783	0.211803	0.954863	Dicumarol
BVU_1843	-0.525098	0.120236	0.912701	Dicumarol
BVU_1844	-0.352842	0.142369	0.95475	Dicumarol
BVU_1845	-0.132616	0.139202	0.970244	Dicumarol
BVU_1846	-0.00659233	0.249415	0.920765	Dicumarol
BVU_1847	-0.388982	0.115576	0.96358	Dicumarol
BVU_1848	-0.147483	0.126708	0.972702	Dicumarol
BVU_1849	-0.302515	0.398525	0.552255	Dicumarol
BVU_1850	-0.264786	0.184407	0.922553	Dicumarol
BVU_1851	-0.0018037	0.167997	0.968487	Dicumarol
BVU_1852	-0.688395	0.118272	0.745626	Dicumarol
BVU_1853	-0.154896	0.158237	0.963945	Dicumarol
BVU_1854	-0.580415	0.154784	0.756671	Dicumarol
BVU_1855	-0.226906	0.168319	0.955723	Dicumarol
BVU_1856	0.0455109	0.100943	0.979423	Dicumarol
BVU_1857	0.151074	0.0868367	0.979429	Dicumarol
BVU_1858	-0.183334	0.120586	0.972918	Dicumarol
BVU_1859	0.0742777	0.10014	0.979435	Dicumarol
BVU_1860	-0.399858	0.124987	0.958599	Dicumarol
BVU_1861	0.0513262	0.0914023	0.979441	Dicumarol
BVU_1862	-0.147812	0.162534	0.963246	Dicumarol
BVU_1863	-0.0713667	0.100463	0.979447	Dicumarol
BVU_1864	-0.285991	0.170912	0.946161	Dicumarol
BVU_1865	-0.0777032	0.112027	0.977181	Dicumarol
BVU_1866	-0.0463318	0.0813438	0.979453	Dicumarol
BVU_1867	0.0385829	0.0755545	0.979459	Dicumarol
BVU_1868	0.230975	0.0783007	0.979465	Dicumarol
BVU_1869	-0.0399686	0.209616	0.955449	Dicumarol
BVU_1870	-0.082669	0.167465	0.965249	Dicumarol
BVU_1871	-0.16825	0.16296	0.961641	Dicumarol
BVU_1872	-0.139582	0.147684	0.967782	Dicumarol
BVU_1873	0.0155208	0.115155	0.97947	Dicumarol
BVU_1874	-0.248875	0.0989796	0.975777	Dicumarol
BVU_1875	0.195539	0.126949	0.970858	Dicumarol
BVU_1876	-0.0374821	0.221455	0.95076	Dicumarol
BVU_1877	-0.103472	0.167782	0.963981	Dicumarol
BVU_1878	-0.190752	0.274677	0.791596	Dicumarol
BVU_1879	-0.13114	0.176266	0.960001	Dicumarol
BVU_1880	-0.0759856	0.223912	0.943941	Dicumarol
BVU_1881	0.0824775	0.169779	0.964496	Dicumarol
BVU_1882	-0.0339431	0.18341	0.963451	Dicumarol
BVU_1883	-0.05882	0.0999646	0.979476	Dicumarol
BVU_1884	-0.091068	0.0939981	0.979482	Dicumarol
BVU_1885	0.0119463	0.082559	0.979488	Dicumarol
BVU_1886	-0.0228284	0.193596	0.960891	Dicumarol
BVU_1887	0.0831079	0.0938098	0.979494	Dicumarol
BVU_1888	0.0251469	0.141261	0.973457	Dicumarol
BVU_1889	0.173189	0.195424	0.947799	Dicumarol
BVU_1890	-0.0312971	0.162523	0.96857	Dicumarol
BVU_1891	-0.0416504	0.12202	0.976412	Dicumarol
BVU_1892	-0.108227	0.153892	0.967506	Dicumarol
BVU_1893	-0.00363668	0.0924413	0.9795	Dicumarol
BVU_1894	0.908296	0.162079	0.274533	Dicumarol
BVU_1895	0.443036	0.165694	0.837523	Dicumarol
BVU_1896	0.0503292	0.212551	0.953343	Dicumarol
BVU_1897	0.280135	0.174899	0.943457	Dicumarol
BVU_1899	-0.121829	0.16843	0.962962	Dicumarol
BVU_1900	0.206773	0.0858549	0.979505	Dicumarol
BVU_1901	-0.00106236	0.14554	0.97324	Dicumarol
BVU_1902	-0.14436	0.115182	0.975321	Dicumarol
BVU_1903	0.20377	0.126017	0.970764	Dicumarol
BVU_1904	-0.196186	0.148089	0.96467	Dicumarol
BVU_1905	-0.094798	0.104685	0.979511	Dicumarol
BVU_1906	0.0439209	0.0817001	0.979517	Dicumarol
BVU_1907	0.106311	0.135521	0.972164	Dicumarol
BVU_1908	0.0575437	0.113131	0.979523	Dicumarol
BVU_1909	0.243218	0.124343	0.969475	Dicumarol
BVU_1910	0.0484967	0.16548	0.967076	Dicumarol
BVU_1911	0.168799	0.0822786	0.979529	Dicumarol
BVU_1912	-0.049257	0.0893691	0.979535	Dicumarol
BVU_1913	0.0383351	0.120858	0.976634	Dicumarol
BVU_1914	0.197596	0.0996919	0.976762	Dicumarol
BVU_1915	0.248234	0.100962	0.975388	Dicumarol
BVU_1916	0.0826797	0.155052	0.968349	Dicumarol
BVU_1917	0.225632	0.165703	0.956812	Dicumarol
BVU_1918	-0.0605923	0.155241	0.969227	Dicumarol
BVU_1919	-0.0254157	0.100475	0.97954	Dicumarol
BVU_1920	0.0984133	0.0705545	0.979546	Dicumarol
BVU_1921	0.181723	0.137807	0.968473	Dicumarol
BVU_1923	0.13497	0.0798723	0.979552	Dicumarol
BVU_1924	0.00116137	0.103443	0.979558	Dicumarol
BVU_1925	-0.0690764	0.0993482	0.979564	Dicumarol
BVU_1926	0.120818	0.12296	0.974354	Dicumarol
BVU_1927	0.419784	0.118935	0.959483	Dicumarol
BVU_1928	0.429234	0.142468	0.931661	Dicumarol
BVU_1929	0.0396904	0.247567	0.899136	Dicumarol
BVU_1930	0.0179508	0.242687	0.939468	Dicumarol
BVU_1931	0.254752	0.125366	0.968515	Dicumarol
BVU_1932	0.0282228	0.171217	0.966525	Dicumarol
BVU_1933	0.0471197	0.0942551	0.979569	Dicumarol
BVU_1934	0.0837448	0.0813597	0.979575	Dicumarol
BVU_1935	0.319462	0.101509	0.972671	Dicumarol
BVU_1936	0.153879	0.113809	0.975355	Dicumarol
BVU_1937	0.237237	0.125989	0.96928	Dicumarol
BVU_1938	-0.0398424	0.0664102	0.979581	Dicumarol
BVU_1939	-0.0932616	0.115936	0.976303	Dicumarol
BVU_1940	-0.27025	0.107659	0.972959	Dicumarol
BVU_1942	-0.0457647	0.0951158	0.979587	Dicumarol
BVU_1943	-0.0112779	0.0875075	0.979592	Dicumarol
BVU_1944	-0.0118966	0.0780194	0.979598	Dicumarol
BVU_1945	-0.0212235	0.074721	0.979604	Dicumarol
BVU_1946	0.209779	0.183982	0.949589	Dicumarol
BVU_1947	0.267436	0.134729	0.964808	Dicumarol
BVU_1948	0.0686991	0.161254	0.967359	Dicumarol
BVU_1949	0.176965	0.198815	0.944631	Dicumarol
BVU_1950	0.083682	0.101717	0.97961	Dicumarol
BVU_1951	0.184401	0.170361	0.958383	Dicumarol
BVU_1952	0.432718	0.17207	0.830261	Dicumarol
BVU_1953	0.575806	0.135156	0.811669	Dicumarol
BVU_1954	-0.104254	0.114215	0.976373	Dicumarol
BVU_1955	0.0236183	0.0829715	0.979616	Dicumarol
BVU_1956	-0.000936116	0.240019	0.945592	Dicumarol
BVU_1957	0.0964606	0.206229	0.951652	Dicumarol
BVU_1958	0.101798	0.0920352	0.979621	Dicumarol
BVU_1959	0.408068	0.113553	0.962943	Dicumarol
BVU_1960	0.488068	0.183739	0.768299	Dicumarol
BVU_1961	0.525167	0.17751	0.751693	Dicumarol
BVU_1962	-0.00617679	0.223764	0.952793	Dicumarol
BVU_1963	NA	NA	NA	Dicumarol
BVU_1964	0.0762249	0.103339	0.979627	Dicumarol
BVU_1965	0.233701	0.106418	0.974554	Dicumarol
BVU_1966	0.30732	0.153814	0.954116	Dicumarol
BVU_1967	0.209947	0.111194	0.974226	Dicumarol
BVU_1968	0.342375	0.101712	0.971549	Dicumarol
BVU_1969	0.453233	0.108111	0.960955	Dicumarol
BVU_1970	0.1589	0.115135	0.974864	Dicumarol
BVU_1971	0.0127896	0.16657	0.968432	Dicumarol
BVU_1972	0.0669123	0.133067	0.973861	Dicumarol
BVU_1973	-0.0277322	0.132254	0.975073	Dicumarol
BVU_1974	-0.055725	0.109468	0.979633	Dicumarol
BVU_1975	-0.0864507	0.0990882	0.979639	Dicumarol
BVU_1976	-0.0691142	0.110099	0.979644	Dicumarol
BVU_1977	0.14837	0.19866	0.949447	Dicumarol
BVU_1978	0.0903724	0.233021	0.903719	Dicumarol
BVU_1979	0.0989958	0.244435	0.875206	Dicumarol
BVU_1980	0.0922254	0.181766	0.960548	Dicumarol
BVU_1981	-0.0603904	0.240286	0.905487	Dicumarol
BVU_1982	-0.0396848	0.187314	0.961824	Dicumarol
BVU_1983	0.151976	0.174205	0.959369	Dicumarol
BVU_1984	0.0808105	0.184269	0.960462	Dicumarol
BVU_1985	-0.0692455	0.150043	0.970108	Dicumarol
BVU_1986	0.00141332	0.111746	0.97965	Dicumarol
BVU_1987	0.0759911	0.0990408	0.979656	Dicumarol
BVU_1988	0.0358181	0.115534	0.979662	Dicumarol
BVU_1989	0.133682	0.101623	0.979667	Dicumarol
BVU_1990	0.0535412	0.140551	0.972723	Dicumarol
BVU_1991	0.264342	0.101648	0.974679	Dicumarol
BVU_1992	-0.0780903	0.126984	0.97475	Dicumarol
BVU_1993	-0.0348874	0.110769	0.979673	Dicumarol
BVU_1994	0.241105	0.131264	0.967389	Dicumarol
BVU_1995	0.141123	0.167358	0.961905	Dicumarol
BVU_1996	0.0889911	0.126213	0.974581	Dicumarol
BVU_1997	0.223035	0.119246	0.971816	Dicumarol
BVU_1998	0.057482	0.240467	0.907191	Dicumarol
BVU_2004	-0.144492	0.133993	0.971092	Dicumarol
BVU_2005	-0.0476666	0.130547	0.974838	Dicumarol
BVU_2006	0.158672	0.207275	0.940369	Dicumarol
BVU_2007	-0.000214547	0.138207	0.974661	Dicumarol
BVU_2008	-0.0185501	0.134054	0.974917	Dicumarol
BVU_2009	-0.0610943	0.155668	0.969082	Dicumarol
BVU_2010	0.354905	0.145752	0.952419	Dicumarol
BVU_2011	0.121393	0.136878	0.971277	Dicumarol
BVU_2013	-0.114753	0.0977305	0.979679	Dicumarol
BVU_2014	0.0560626	0.21342	0.952356	Dicumarol
BVU_2015	0.0987481	0.106245	0.979685	Dicumarol
BVU_2016	-0.0270137	0.148295	0.97198	Dicumarol
BVU_2017	-0.0202433	0.108416	0.97969	Dicumarol
BVU_2018	0.194336	0.0747287	0.979696	Dicumarol
BVU_2019	-0.0400172	0.241338	0.918983	Dicumarol
BVU_2020	-0.497187	0.150865	0.83378	Dicumarol
BVU_2021	-0.21868	0.174375	0.953733	Dicumarol
BVU_2022	-0.123763	0.157669	0.965794	Dicumarol
BVU_2023	-0.0783935	0.242911	0.887305	Dicumarol
BVU_2026	-0.00409192	0.248649	0.931007	Dicumarol
BVU_2027	-0.0193785	0.169306	0.967462	Dicumarol
BVU_2028	-0.160185	0.18896	0.952886	Dicumarol
BVU_2029	-0.347399	0.224684	0.784788	Dicumarol
BVU_2030	-0.217374	0.272371	0.781546	Dicumarol
BVU_2031	-0.193326	0.249778	0.820111	Dicumarol
BVU_2032	-0.0751366	0.0916564	0.979702	Dicumarol
BVU_2033	-0.0107965	0.0933077	0.979707	Dicumarol
BVU_2034	-0.144576	0.124934	0.9732	Dicumarol
BVU_2035	-0.204491	0.122042	0.971838	Dicumarol
BVU_2036	-0.117938	0.0843092	0.979713	Dicumarol
BVU_2037	-0.0828957	0.112841	0.976933	Dicumarol
BVU_2038	0.160576	0.234307	0.861807	Dicumarol
BVU_2039	0.000806162	0.202815	0.959956	Dicumarol
BVU_2040	-0.142945	0.250002	0.846837	Dicumarol
BVU_2041	0.134359	0.088187	0.979719	Dicumarol
BVU_2042	0.197604	0.111671	0.974473	Dicumarol
BVU_2043	0.0130509	0.109386	0.979725	Dicumarol
BVU_2044	-0.214778	0.153846	0.96162	Dicumarol
BVU_2045	-0.139443	0.156839	0.965299	Dicumarol
BVU_2046	-0.0495694	0.131606	0.974599	Dicumarol
BVU_2047	-0.0281996	0.115657	0.97973	Dicumarol
BVU_2048	-0.0552123	0.126953	0.975371	Dicumarol
BVU_2049	-0.0499	0.090605	0.979736	Dicumarol
BVU_2050	-0.177162	0.0998376	0.977189	Dicumarol
BVU_2051	-0.0117572	0.119064	0.979742	Dicumarol
BVU_2052	-0.0774492	0.105495	0.979747	Dicumarol
BVU_2053	-0.0422932	0.144333	0.972325	Dicumarol
BVU_2054	-0.102875	0.118561	0.975704	Dicumarol
BVU_2055	-0.148006	0.0996902	0.979753	Dicumarol
BVU_2056	0.0750195	0.0751223	0.979759	Dicumarol
BVU_2057	-0.0797474	0.0705933	0.979764	Dicumarol
BVU_2058	0.35856	0.233723	0.762237	Dicumarol
BVU_2060	-0.0669898	0.148488	0.970536	Dicumarol
BVU_2061	-0.0577035	0.132311	0.974318	Dicumarol
BVU_2062	-0.0565422	0.124897	0.975671	Dicumarol
BVU_2063	-0.214895	0.118401	0.972282	Dicumarol
BVU_2064	-0.0294198	0.212746	0.95506	Dicumarol
BVU_2065	0.0220179	0.24002	0.941625	Dicumarol
BVU_2066	0.419474	0.119386	0.9593	Dicumarol
BVU_2067	0.07284	0.110469	0.97977	Dicumarol
BVU_2068	0.0340033	0.129613	0.975405	Dicumarol
BVU_2069	-0.0585172	0.100566	0.979776	Dicumarol
BVU_2070	-0.124898	0.126904	0.973447	Dicumarol
BVU_2071	0.116813	0.0687721	0.979781	Dicumarol
BVU_2072	0.315918	0.11206	0.969578	Dicumarol
BVU_2073	0.295957	0.103915	0.972948	Dicumarol
BVU_2074	0.0786159	0.142717	0.971492	Dicumarol
BVU_2077	-0.125216	0.169571	0.962244	Dicumarol
BVU_2078	0.211305	0.0720533	0.979787	Dicumarol
BVU_2079	-0.048631	0.135729	0.973833	Dicumarol
BVU_2080	-0.0407632	0.148473	0.971538	Dicumarol
BVU_2081	0.10494	0.226538	0.913227	Dicumarol
BVU_2082	-0.292244	0.236745	0.796286	Dicumarol
BVU_2083	-0.0151235	0.221008	0.95307	Dicumarol
BVU_2085	0.0412013	0.128028	0.975514	Dicumarol
BVU_2086	-0.0632447	0.104084	0.979793	Dicumarol
BVU_2087	-0.271586	0.13214	0.965532	Dicumarol
BVU_2088	0.0226458	0.167291	0.967883	Dicumarol
BVU_2089	0.0964157	0.117253	0.976083	Dicumarol
BVU_2090	0.0177431	0.14549	0.972795	Dicumarol
BVU_2091	-0.0311528	0.111355	0.979799	Dicumarol
BVU_2092	-0.0354957	0.0877956	0.979804	Dicumarol
BVU_2093	-0.196367	0.137126	0.968068	Dicumarol
BVU_2095	-0.142541	0.223191	0.892356	Dicumarol
BVU_2096	-0.000610179	0.249021	0.935514	Dicumarol
BVU_2097	0.131574	0.268041	0.82276	Dicumarol
BVU_2098	0.155957	0.174716	0.958999	Dicumarol
BVU_2099	-0.0224507	0.250045	0.905363	Dicumarol
BVU_2100	-0.00312709	0.24889	0.931073	Dicumarol
BVU_2101	NA	NA	NA	Dicumarol
BVU_2102	0.0475288	0.0867095	0.97981	Dicumarol
BVU_2103	0.0463859	0.0804651	0.979815	Dicumarol
BVU_2104	0.0219064	0.0989747	0.979821	Dicumarol
BVU_2105	0.000893619	0.114266	0.979827	Dicumarol
BVU_2106	0.0328548	0.127301	0.975794	Dicumarol
BVU_2107	NA	NA	NA	Dicumarol
BVU_2108	-0.00348002	0.249357	0.9279	Dicumarol
BVU_2109	0.0131555	0.24973	0.913643	Dicumarol
BVU_2110	0.0231149	0.250336	0.903331	Dicumarol
BVU_2111	NA	NA	NA	Dicumarol
BVU_2112	-0.00623203	0.249402	0.921541	Dicumarol
BVU_2113	0.0287737	0.247818	0.907072	Dicumarol
BVU_2114	0.00188481	0.248267	0.936368	Dicumarol
BVU_2115	0.0186992	0.20671	0.957848	Dicumarol
BVU_2116	0.00249183	0.248946	0.932871	Dicumarol
BVU_2117	-0.000951196	0.249364	0.932048	Dicumarol
BVU_2118	-0.00065214	0.249367	0.933735	Dicumarol
BVU_2119	0.0600593	0.253971	0.877121	Dicumarol
[truncated: 9,978 more rows]

## Sheet: Supp. Table 3
Proteomics in P. vulgatus
Drug	uniprot_id	gene_name	description	log2_fc	t	p_value	q_limma	q_FDR_tool	hit
Dicumarol	A6L2A5	BVU_2158	Putative outer membrane protein, probably involved in nutrient binding	0.838021	39.6259	1.85488e-07	0.000197643	8.90477e-05	TRUE
Dicumarol	A6L0Z0	BVU_1673	Multidrug efflux protein	1.11936	37.9226	2.31072e-07	0.000197643	8.90477e-05	TRUE
Dicumarol	A6L0Z2	BVU_1675	Putative transport related, lipoprotein	0.984969	34.4749	3.72141e-07	0.000197643	8.90477e-05	TRUE
Dicumarol	A6KX01	BVU_0243	AcrB/AcrD family multidrug resistance protein	0.573155	32.3094	5.14618e-07	0.000197643	8.90477e-05	FALSE
Dicumarol	A6KZN2	BVU_1206	DUF3836 domain-containing protein	-0.727146	-31.948	5.44358e-07	0.000197643	8.90477e-05	TRUE
Dicumarol	A6L0Z1	BVU_1674	Multidrug resistance protein, AcrB/AcrD family	0.989988	31.2151	6.11263e-07	0.000197643	8.90477e-05	TRUE
Dicumarol	A6KXQ1	BVU_0505	Putative outer membrane protein, probably involved in nutrient binding	-0.449293	-29.1063	8.6672e-07	0.000197643	8.90477e-05	FALSE
Dicumarol	A6KZ82	BVU_1055	SusD/RagB family nutrient-binding outer membrane lipoprotein	-0.927519	-28.9033	8.97536e-07	0.000197643	8.90477e-05	TRUE
Dicumarol	A6L3X3	BVU_2737	Serine protease	0.557614	28.7706	9.18389e-07	0.000197643	8.90477e-05	FALSE
Dicumarol	A6L1K6	gpmA	2,3-bisphosphoglycerate-dependent phosphoglycerate mutase	0.572315	28.2018	1.0146e-06	0.000197643	8.90477e-05	FALSE
Dicumarol	A6L0Y0	BVU_1663	Glycoside hydrolase family 32, candidate levanase	-0.463043	-26.7336	1.32466e-06	0.000224292	9.74609e-05	FALSE
Dicumarol	A6L2F1	BVU_2204	Putative outer membrane protein, probably involved in nutrient binding	-0.483037	-26.4587	1.3947e-06	0.000224292	9.8998e-05	FALSE
Dicumarol	A6KXL5	BVU_0469	Putative peptidase	-0.509122	-26.0863	1.49682e-06	0.000224292	0.000101054	FALSE
Dicumarol	A6KZ81	BVU_1054	Putative outer membrane protein, probably involved in nutrient binding	-0.87108	-24.9381	1.87319e-06	0.00026064	0.000117431	TRUE
Dicumarol	A6KX02	BVU_0244	AcrA/AcrE family multidrug resistance protein	0.415363	23.4165	2.56288e-06	0.000332833	0.000147694	FALSE
Dicumarol	A6L0X9	BVU_1662	2,6-beta-D-fructofuranosidase	-0.39285	-21.3832	4.02643e-06	0.00047035	0.000198091	FALSE
Dicumarol	A6KZM7	BVU_1201	Outer membrane protein beta-barrel domain-containing protein	0.339962	21.0815	4.32092e-06	0.00047035	0.000206501	FALSE
Dicumarol	A6KYF2	BVU_0762	Putative outer membrane protein, probably involved in nutrient binding	-0.347875	-21.0568	4.34615e-06	0.00047035	0.000207199	FALSE
Dicumarol	A6KWZ9	BVU_0241	Acyl-[acyl-carrier-protein]-UDP-N-acetylglucosamine O-acyltransferase	0.352221	19.8692	5.79815e-06	0.000575245	0.000242339	FALSE
Dicumarol	A6L5M0	BVU_3358	Pyruvate, phosphate dikinase	-0.378145	-19.7878	5.91741e-06	0.000575245	0.000244844	FALSE
Dicumarol	A6KY13	BVU_0619	Putative outer membrane protein, probably involved in nutrient binding	-0.342828	-19.6018	6.20131e-06	0.000575245	0.000250609	FALSE
Dicumarol	A6KYF0	BVU_0760	Alcohol dehydrogenase	0.312164	19.2514	6.78162e-06	0.000586125	0.000261597	FALSE
Dicumarol	A6L2B4	BVU_2167	Putative outer membrane protein, probably involved in nutrient binding	0.483637	19.1729	6.92037e-06	0.000586125	0.000264077	FALSE
Dicumarol	A6L1D1	BVU_1819	Aminoglycoside phosphotransferase domain-containing protein	-0.302909	-18.1867	8.99017e-06	0.000729702	0.000298694	FALSE
Dicumarol	A6L4L7	atpD	ATP synthase subunit beta	0.291498	18.0275	9.39028e-06	0.00073169	0.000304378	FALSE
Dicumarol	A6KWD9	BVU_0015	Two-component system response regulator	0.314145	17.8193	9.94592e-06	0.000745179	0.000311827	FALSE
Dicumarol	A6KXQ2	BVU_0506	Putative outer membrane protein, probably involved in nutrient binding	-0.541441	-17.1464	1.20318e-05	0.000868074	0.000335912	FALSE
Dicumarol	A6KX00	BVU_0242	Outer membrane protein oprM	0.411699	16.7242	1.36098e-05	0.000891436	0.000350895	FALSE
Dicumarol	A6L783	tpx	Thiol peroxidase	0.258891	16.624	1.40197e-05	0.000891436	0.00035442	FALSE
Dicumarol	A6KWZ8	BVU_0240	Putative transcriptional regulator	0.332122	16.615	1.40572e-05	0.000891436	0.000354735	FALSE
Dicumarol	A6L7M4	BVU_4086	YtxH domain-containing protein	0.343429	16.5843	1.41861e-05	0.000891436	0.000355812	FALSE
Dicumarol	A6L3F6	BVU_2563	Uncharacterized protein	-0.27546	-16.2722	1.55812e-05	0.000893139	0.000366674	FALSE
Dicumarol	A6L2A9	BVU_2162	Glycoside hydrolase family 2, candidate beta-glycosidase	0.286901	16.267	1.56058e-05	0.000893139	0.000366854	FALSE
Dicumarol	A6L7T1	BVU_4143	Glycoside hydrolase family 33, candidate sialidase	-0.261345	-16.0733	1.65566e-05	0.000893139	0.000373506	FALSE
Dicumarol	A6KY08	BVU_0614	DUF4838 domain-containing protein	-0.377735	-16.0665	1.6591e-05	0.000893139	0.000373736	FALSE
Dicumarol	A6L2A8	BVU_2161	Putative glycoside hydrolase	0.308046	16.0633	1.66072e-05	0.000893139	0.000373844	FALSE
Dicumarol	A6L1Z2	BVU_2041	Glycosyl hydrolase family 109 protein 5	-0.245984	-15.8213	1.78988e-05	0.000893139	0.000382031	FALSE
Dicumarol	A6KY11	BVU_0617	Glycoside hydrolase family 18	-0.391661	-15.7388	1.83657e-05	0.000893139	0.000384785	FALSE
Dicumarol	A6KXT1	BVU_0535	Glycoside hydrolase family 29, candidate alpha-L-fucosidase	-0.250015	-15.7118	1.8522e-05	0.000893139	0.000385685	FALSE
Dicumarol	A6L0S7	BVU_1605	Nitroreductase	0.233046	15.6433	1.89254e-05	0.000893139	0.000387956	FALSE
Dicumarol	A6L1X5	BVU_2022	SGNH hydrolase-type esterase domain-containing protein	-0.377214	-15.5311	1.96092e-05	0.000893139	0.000391649	FALSE
Dicumarol	A6L2W8	BVU_2373	Endonuclease/exonuclease/phosphatase domain-containing protein	-0.249912	-15.5214	1.96697e-05	0.000893139	0.000391967	FALSE
Dicumarol	A6L327	BVU_2432	Putative outer membrane protein, probably involved in nutrient binding	-0.326565	-15.4135	2.03573e-05	0.000893139	0.000395478	FALSE
Dicumarol	A6KZX2	BVU_1296	DUF2975 domain-containing protein	1.03403	15.3561	2.07347e-05	0.000893139	0.000397332	TRUE
Dicumarol	A6L5A7	BVU_3242	D-3-phosphoglycerate dehydrogenase	0.259862	15.3395	2.08458e-05	0.000893139	0.000397867	FALSE
Dicumarol	A6KY12	BVU_0618	SusD/RagB family nutrient-binding outer membrane lipoprotein	-0.253961	-15.3032	2.10905e-05	0.000893139	0.000399033	FALSE
Dicumarol	A6L4T0	BVU_3057	Peptidase	-0.302983	-15.207	2.17556e-05	0.000895555	0.000402101	FALSE
Dicumarol	A6L328	BVU_2433	Glycoside hydrolase family 29, candidate alpha-L-fucosidase	-0.296314	-15.1632	2.20671e-05	0.000895555	0.00040349	FALSE
Dicumarol	A6KX09	BVU_0251	Glutamate dehydrogenase	-0.387326	-15.0202	2.31204e-05	0.000919155	0.000414123	FALSE
Dicumarol	A6L5W8	BVU_3458	HTH cro/C1-type domain-containing protein	0.270165	14.8552	2.44124e-05	0.000951109	0.000427303	FALSE
Dicumarol	A6L057	BVU_1382	Glycoside hydrolase family 13, candidate alpha-glycosidase	-0.230315	-14.505	2.74518e-05	0.00104423	0.000456061	FALSE
Dicumarol	A6KY09	BVU_0615	Exo-alpha sialidase	-0.314089	-14.4599	2.78747e-05	0.00104423	0.000459832	FALSE
Dicumarol	A6L1T4	BVU_1976	Oxaloacetate decarboxylase beta chain	-0.225087	-14.3832	2.86129e-05	0.00105166	0.00046629	FALSE
Dicumarol	A6L593	BVU_3228	Aminopeptidase	-0.263961	-14.0623	3.19665e-05	0.00111565	0.000493758	FALSE
Dicumarol	A6L5U9	BVU_3439	Peptidyl-dipeptidase	-0.281175	-14.0585	3.20096e-05	0.00111565	0.000494092	FALSE
Dicumarol	A6L643	BVU_3539	Superoxide dismutase	0.353159	14.0529	3.20721e-05	0.00111565	0.000494577	FALSE
Dicumarol	A6L2B2	BVU_2165	DUF4469 domain-containing protein	0.723771	13.9513	3.32342e-05	0.00113579	0.000503409	TRUE
Dicumarol	A6KXT6	BVU_0540	Putative outer membrane protein, probably involved in nutrient binding	-0.268143	-13.8627	3.42901e-05	0.0011368	0.000511167	FALSE
Dicumarol	A6L4K7	BVU_2983	Putative arylsulfatase	-0.247333	-13.8511	3.44308e-05	0.0011368	0.000512182	FALSE
Dicumarol	A6L7L2	BVU_4074	Putative sulfatase	0.232624	13.2487	4.28152e-05	0.00136477	0.00057998	FALSE
Dicumarol	A6L1H1	BVU_1860	Glycoside hydrolase family 89	-0.273224	-13.2025	4.35551e-05	0.00136477	0.000585386	FALSE
Dicumarol	A6L1T3	BVU_1975	Pyruvate carboxylase subunit B	-0.227589	-13.191	4.374e-05	0.00136477	0.000586723	FALSE
Dicumarol	A6KXL6	BVU_0470	Nucleoside diphosphate kinase	-0.316859	-13.0934	4.53591e-05	0.00136477	0.000598218	FALSE
Dicumarol	A6KWM9	BVU_0113	TonB family protein	-0.216183	-13.0698	4.57614e-05	0.00136477	0.000601014	FALSE
Dicumarol	A6L4X5	BVU_3105	Oxygen-sensitive ribonucleoside-triphosphate reductase	-0.219784	-13.0495	4.61106e-05	0.00136477	0.000603422	FALSE
Dicumarol	A6L055	BVU_1380	Outer membrane protein, probably involved in nutrient binding	-0.206038	-13.0421	4.62397e-05	0.00136477	0.000604308	FALSE
Dicumarol	A6L7S9	BVU_4141	Sialate O-acetylesterase	-0.228971	-12.9735	4.74474e-05	0.00137952	0.000612485	FALSE
Dicumarol	A6KYL0	BVU_0825	Sigma-54 modulation protein	0.219613	12.7462	5.17308e-05	0.0014626	0.000639932	FALSE
Dicumarol	A6KXA0	groEL	Chaperonin GroEL	0.280687	12.7145	5.2364e-05	0.0014626	0.000643796	FALSE
Dicumarol	A6L326	BVU_2431	Putative outer membrane protein, probably involved in nutrient binding	-0.254415	-12.669	5.3289e-05	0.0014626	0.000649358	FALSE
Dicumarol	A6L4M5	atpG	ATP synthase gamma chain	0.228689	12.6525	5.36294e-05	0.0014626	0.000651379	FALSE
Dicumarol	A6L3E2	BVU_2549	Thiol-disulfide isomerase and thioredoxin	-0.250666	-12.6146	5.44208e-05	0.0014626	0.000656029	FALSE
Dicumarol	A6KY18	BVU_0624	Glycoside hydrolase family 92	-0.189405	-12.5963	5.48098e-05	0.0014626	0.000658289	FALSE
Dicumarol	A6L4B4	BVU_2889	Tetratricopeptide repeat family protein	-0.202332	-12.4939	5.70383e-05	0.00149597	0.000670923	FALSE
Dicumarol	A6KZM2	BVU_1196	Glycoside hydrolase family 20	-0.216135	-12.469	5.75964e-05	0.00149597	0.000674006	FALSE
Dicumarol	A6L054	BVU_1379	Putative outer membrane protein, probably involved in nutrient binding	-0.18607	-12.4034	5.90986e-05	0.00151479	0.000682413	FALSE
Dicumarol	A6L1P0	BVU_1931	Alpha-2-macroglobulin domain-containing protein	0.198622	12.3407	6.0577e-05	0.00153252	0.000690473	FALSE
Dicumarol	A6L056	BVU_1381	Glycoside hydrolase family 97, candidate alpha-glucosidase	-0.199357	-12.0164	6.89742e-05	0.00168855	0.000737094	FALSE
Dicumarol	A6L0U7	BVU_1630	Zeta toxin domain-containing protein	0.203865	11.9626	7.05007e-05	0.00168855	0.000744951	FALSE
Dicumarol	A6L411	BVU_2775	Glycosyltransferase family 4	-0.227266	-11.9445	7.10218e-05	0.00168855	0.000747593	FALSE
Dicumarol	A6L0Y2	BVU_1665	Fructokinase	-0.270918	-11.9327	7.13629e-05	0.00168855	0.000749312	FALSE
Dicumarol	A6L5U4	BVU_3434	Glutamine amidotransferase, class II/dipeptidase	-0.257571	-11.9073	7.21096e-05	0.00168855	0.000753044	FALSE
Dicumarol	A6L403	BVU_2767	Phage shock protein PspC N-terminal domain-containing protein	0.262274	11.902	7.22644e-05	0.00168855	0.000753812	FALSE
Dicumarol	A6KZ12	BVU_0982	NAD dependent nucleotide-diphosphate-sugar epimerase	-0.299455	-11.8553	7.36607e-05	0.00168855	0.000760668	FALSE
Dicumarol	A6KXT5	BVU_0539	Putative outer membrane protein, probably involved in nutrient binding	-0.314194	-11.8547	7.36791e-05	0.00168855	0.000760757	FALSE
Dicumarol	A6L714	BVU_3875	Aminopeptidase	-0.177384	-11.7939	7.55462e-05	0.00171121	0.00076971	FALSE
Dicumarol	A6L4X7	BVU_3107	Heme-binding protein FetB, putative cobalt chelatase	-0.188573	-11.7493	7.69511e-05	0.001723	0.000776292	FALSE
Dicumarol	A6L2K5	BVU_2260	Outer membrane protein beta-barrel domain-containing protein	0.189519	11.6902	7.88641e-05	0.00174576	0.00078627	FALSE
Dicumarol	A6KXC7	BVU_0372	Transcriptional regulator	0.180986	11.6361	8.0661e-05	0.00176548	0.000795432	FALSE
Dicumarol	A6L6T5	BVU_3788	Choline-sulfatase	-0.183535	-11.5774	8.26694e-05	0.00178933	0.00080618	FALSE
Dicumarol	A6L4L8	BVU_2994	ATP synthase epsilon chain	0.202801	11.5156	8.48493e-05	0.00181633	0.000817587	FALSE
Dicumarol	A6L4P3	BVU_3019	glycine dehydrogenase (aminomethyl-transferring)	-0.192004	-11.432	8.79061e-05	0.00186132	0.000833133	FALSE
Dicumarol	A6L3A0	BVU_2507	Putative lipoprotein	0.196648	11.3774	8.99718e-05	0.00188457	0.000843352	FALSE
Dicumarol	A6KXK8	BVU_0462	Malate dehydrogenase	0.268366	11.3081	9.26803e-05	0.00190893	0.000856417	FALSE
Dicumarol	A6L5G5	BVU_3300	Chaperone protein	0.270151	11.2977	9.30945e-05	0.00190893	0.000858382	FALSE
Dicumarol	A6L2L7	BVU_2272	Putative amidohydrolase	-0.308688	-11.1929	9.74007e-05	0.00197642	0.000878322	FALSE
Dicumarol	A6L238	BVU_2090	N-acetyltransferase domain-containing protein	0.264339	11.1393	9.96966e-05	0.00199577	0.000888598	FALSE
Dicumarol	A6L3Z4	BVU_2758	Putative calcineurin superfamily phosphohydrolase	0.206823	11.1231	0.000100403	0.00199577	0.000891713	FALSE
Dicumarol	A6L2R1	BVU_2316	DUF4468 domain-containing protein	-0.217162	-11.0928	0.000101737	0.00200185	0.000897531	FALSE
Dicumarol	A6KWM1	BVU_0105	Glycosyl hydrolase family 109 protein 4	-0.182073	-11.0674	0.000102874	0.00200399	0.000902433	FALSE
Dicumarol	A6L6W2	clpB	Chaperone protein ClpB	0.268377	11.0044	0.00010576	0.00203981	0.000914626	FALSE
Dicumarol	A6KZK9	BVU_1182	Endonuclease/exonuclease/phosphatase domain-containing protein	-0.236918	-10.9612	0.000107793	0.00205775	0.00092301	FALSE
Dicumarol	A6L3M9	eno	Enolase	0.232373	10.9402	0.000108803	0.00205775	0.000927113	FALSE
Dicumarol	A6L0A9	BVU_1435	Putative mannose-1-phosphate guanylyltransferase	0.176117	10.8818	0.000111659	0.00209146	0.000939031	FALSE
Dicumarol	A6KXA1	groES	Co-chaperonin GroES	0.298928	10.8031	0.000115649	0.00212893	0.000955168	FALSE
Dicumarol	A6L2M8	glaB2	Alpha-1,3-galactosidase B	-0.179681	-10.7993	0.000115845	0.00212893	0.000955948	FALSE
Dicumarol	A6L177	BVU_1765	Alanine racemase	0.160271	10.731	0.000119459	0.00217482	0.000970049	FALSE
Dicumarol	A6KXT2	BVU_0536	Beta-galactosidase	-0.188185	-10.6452	0.000124187	0.00220747	0.000987833	FALSE
Dicumarol	A6L2X7	dnaK	Chaperone protein DnaK	0.197125	10.6407	0.000124436	0.00220747	0.00098875	FALSE
Dicumarol	A6L3Z5	BVU_2759	DUF1573 domain-containing protein	-0.236978	-10.622	0.000125503	0.00220747	0.000992655	FALSE
Dicumarol	A6KYD7	BVU_0745	Putative outer membrane protein, probably involved in nutrient binding	-0.199396	-10.617	0.000125785	0.00220747	0.00099368	FALSE
Dicumarol	A6KYG7	BVU_0777	Uncharacterized protein	-0.224405	-10.5509	0.000129639	0.0022371	0.00100746	FALSE
Dicumarol	A6L4M0	atpB	ATP synthase subunit a	0.28955	10.5487	0.00012977	0.0022371	0.00100792	FALSE
Dicumarol	A6L410	BVU_2774	4-alpha-glucanotransferase	-0.160356	-10.4111	0.000138264	0.00232909	0.00103982	FALSE
Dicumarol	A6L3S8	BVU_2690	Putative outer membrane protein, probably involved in nutrient binding	-0.195149	-10.4097	0.000138353	0.00232909	0.00104015	FALSE
Dicumarol	A6KZZ4	BVU_1319	Phosphate butyryltransferase	-0.225023	-10.4044	0.000138693	0.00232909	0.00104138	FALSE
Dicumarol	A6KWX0	BVU_0206	Peptidyl-prolyl cis-trans isomerase	-0.165495	-10.3671	0.000141118	0.00233168	0.00105009	FALSE
Dicumarol	A6KYX9	BVU_0948	DUF1735 domain-containing protein	-0.162725	-10.3652	0.000141241	0.00233168	0.00105053	FALSE
Dicumarol	A6L3Z9	BVU_2763	Peptide-N-glycosidase F N-terminal domain-containing protein	-0.154294	-10.3296	0.000143608	0.00235083	0.00105916	FALSE
Dicumarol	A6L5G2	BVU_3297	Putative tetratricopeptide repeat family protein	-0.232938	-10.2586	0.000148464	0.00241006	0.00108274	FALSE
Dicumarol	A6L2A4	BVU_2157	Putative outer membrane protein, probably involved in nutrient binding	0.393112	10.1932	0.000153111	0.00246496	0.00110483	FALSE
Dicumarol	A6KWL8	BVU_0102	Glycoside hydrolase family 29, candidate alpha-L-fucosidase	-0.162515	-10.1132	0.000159029	0.00253926	0.00113228	FALSE
Dicumarol	A6L2K6	BVU_2261	DUF4136 domain-containing protein	0.216884	10.0194	0.000166323	0.0026194	0.00116513	FALSE
Dicumarol	A6L2X1	BVU_2376	DUF4923 domain-containing protein	-0.18458	-10.0112	0.00016698	0.0026194	0.00116803	FALSE
Dicumarol	A6L1H6	BVU_1865	Aminopeptidase	-0.155824	-9.99753	0.000168083	0.0026194	0.0011729	FALSE
Dicumarol	A6KYX7	BVU_0946	Putative outer membrane protein, probably involved in nutrient binding	-0.149934	-9.91228	0.000175148	0.00270784	0.00120349	FALSE
Dicumarol	A6L5K5	BVU_3343	Outer membrane protein, OmpA family	0.165651	9.88799	0.000177226	0.00271415	0.0012123	FALSE
Dicumarol	A6L6X5	gcvT	Aminomethyltransferase	-0.156231	-9.87133	0.000178668	0.00271415	0.00121838	FALSE
Dicumarol	A6L053	BVU_1378	SusE outer membrane protein domain-containing protein	-0.200634	-9.8591	0.000179736	0.00271415	0.00122285	FALSE
Dicumarol	A6L126	BVU_1714	Uncharacterized protein	-0.161567	-9.78684	0.000186199	0.00279013	0.00125275	FALSE
Dicumarol	A6KWM3	BVU_0107	Putative outer membrane protein, probably involved in nutrient binding	-0.15808	-9.7045	0.000193905	0.00288341	0.00128753	FALSE
Dicumarol	A6L039	BVU_1364	Glycoside hydrolase family 63	-0.229204	-9.62152	0.000202059	0.00298189	0.00132335	FALSE
Dicumarol	A6L2K9	BVU_2264	Aminotransferase	0.155622	9.45232	0.000219985	0.00322204	0.00139878	FALSE
Dicumarol	A6KZL5	rnpA	Ribonuclease P protein component	0.181482	9.43444	0.000221987	0.0032271	0.00140693	FALSE
Dicumarol	A6KWE0	BVU_0016	Two-component system sensor histidine kinase	0.174676	9.41191	0.000224542	0.00323269	0.00141726	FALSE
Dicumarol	A6L4M4	atpA	ATP synthase subunit alpha	0.219904	9.40188	0.000225691	0.00323269	0.00142187	FALSE
Dicumarol	A6L1R7	BVU_1959	Aconitate hydratase A	0.212098	9.35401	0.000231269	0.0032745	0.00144404	FALSE
Dicumarol	A6L6V4	BVU_3807	Alanine dehydrogenase	0.303614	9.34808	0.000231972	0.0032745	0.00144681	FALSE
Dicumarol	A6L341	BVU_2447	Putative outer membrane protein, probably involved in nutrient binding	-0.201972	-9.31845	0.000235519	0.00330066	0.00146067	FALSE
Dicumarol	A6KXY2	BVU_0588	Putative transcriptional regulator	-0.241102	-9.26427	0.000242175	0.00336138	0.00148627	FALSE
Dicumarol	A6L729	rnfB	Ion-translocating oxidoreductase complex subunit B	-0.151113	-9.25527	0.000243303	0.00336138	0.00149055	FALSE
Dicumarol	A6KY10	BVU_0616	DUF1735 domain-containing protein	-0.207914	-9.22111	0.000247639	0.00337275	0.00150688	FALSE
Dicumarol	A6KWT1	BVU_0167	Putative outer membrane protein, probably involved in nutrient binding	-0.204927	-9.21995	0.000247788	0.00337275	0.00150744	FALSE
Dicumarol	A6KWC5	dnaA	Chromosomal replication initiator protein DnaA	-0.19103	-9.1969	0.000250768	0.00337275	0.00151853	FALSE
Dicumarol	A6KWM6	BVU_0110	Putative thiol:disulfide interchange protein DsbE	-0.207088	-9.19471	0.000251052	0.00337275	0.00151959	FALSE
Dicumarol	A6L095	BVU_1421	Formate C-acetyltransferase	-0.154195	-9.01945	0.000275191	0.00367173	0.00162315	FALSE
Dicumarol	A6L1U2	BVU_1984	DUF4861 domain-containing protein	-0.153292	-8.98875	0.000279698	0.00370647	0.0016419	FALSE
Dicumarol	A6KXS0	ackA	Acetate kinase	-0.164854	-8.97559	0.000281657	0.00370721	0.00164999	FALSE
Dicumarol	A6KYZ1	BVU_0960	Putative outer membrane protein, probably involved in nutrient binding	-0.285417	-8.91037	0.00029161	0.00378713	0.00169061	FALSE
Dicumarol	A6L6Y6	BVU_3844	Glycoside hydrolase family 2, candidate beta-glycosidase	-0.19751	-8.89567	0.00029391	0.00378713	0.00169988	FALSE
Dicumarol	A6KX28	BVU_0272	Putative exported serine protease, subtilase family	-0.134179	-8.89137	0.000294588	0.00378713	0.0017026	FALSE
Dicumarol	A6L3Z3	BVU_2757	DUF3575 domain-containing protein	0.160356	8.88556	0.000295505	0.00378713	0.00170628	FALSE
Dicumarol	A6L0H0	BVU_1497	Excisionase	0.218541	8.81405	0.000307085	0.00390982	0.00175601	FALSE
Dicumarol	A6L4X0	BVU_3100	Uncharacterized protein	-0.147388	-8.77556	0.00031354	0.00396608	0.00178332	FALSE
Dicumarol	A6L3C8	BVU_2535	Putative NADH dehydrogenase/NAD(P)H nitroreductase	0.139288	8.6747	0.000331235	0.00413648	0.0018567	FALSE
Dicumarol	A6L2A2	BVU_2155	Six-hairpin glycosidase	0.15031	8.67458	0.000331258	0.00413648	0.00185679	FALSE
Dicumarol	A6L2E5	BVU_2198	DUF4091 domain-containing protein	-0.136061	-8.64212	0.000337204	0.00418391	0.00188097	FALSE
Dicumarol	A6KXY9	BVU_0595	Rhamnulose kinase/L-fuculose kinase	-0.206214	-8.54742	0.000355291	0.00435833	0.00195311	FALSE
Dicumarol	A6L1M0	BVU_1910	Transcriptional regulator	0.253314	8.53474	0.000357799	0.00435833	0.00196295	FALSE
Dicumarol	A6L2L8	BVU_2273	Indolepyruvate oxidoreductase subunit IorA	-0.137806	-8.53386	0.000357974	0.00435833	0.00196364	FALSE
Dicumarol	A6L4Q9	BVU_3036	Putative patatin-like phospholipase	0.131299	8.49416	0.000365968	0.00442799	0.00199502	FALSE
Dicumarol	A6L412	BVU_2776	Glycoside hydrolase family 57, candidate alpha-glycosidase	-0.138352	-8.39913	0.000385985	0.00464135	0.00207482	FALSE
Dicumarol	A6KXK0	BVU_0449	ABC transporter ATP-binding protein	0.131832	8.33371	0.000400521	0.0047866	0.0021314	FALSE
Dicumarol	A6KX07	BVU_0249	DUF4925 domain-containing protein	0.133256	8.28913	0.0004108	0.00486048	0.00217072	FALSE
Dicumarol	A6KXT4	BVU_0538	Putative sulfatase	-0.163547	-8.28352	0.000412114	0.00486048	0.00217571	FALSE
Dicumarol	A6L2B3	BVU_2166	Putative outer membrane protein, probably involved in nutrient binding	-0.155728	-8.27472	0.000414189	0.00486048	0.00218357	FALSE
Dicumarol	A6L3Z0	BVU_2754	Ferritin	0.125228	8.16486	0.000441149	0.00514585	0.00228367	FALSE
Dicumarol	A6L5F0	BVU_3285	Magnesium chelatase, subunit I	0.163316	8.10257	0.000457357	0.00530144	0.00234214	FALSE
Dicumarol	A6L7S6	BVU_4138	Glycoside hydrolase family 20, candidate beta-N-acetylhexosaminidase	-0.133132	-8.09293	0.00045993	0.00530144	0.0023513	FALSE
Dicumarol	A6KY14	BVU_0620	Glycoside hydrolase family 97	-0.122128	-8.0672	0.000466876	0.0053214	0.00237589	FALSE
Dicumarol	A6L3Z8	BVU_2762	DUF4301 domain-containing protein	-0.132862	-8.06629	0.000467125	0.0053214	0.00237676	FALSE
Dicumarol	A6KZ19	BVU_0990	Putative gluconate kinase	-0.190432	-7.96362	0.000496137	0.00561904	0.00247704	FALSE
Dicumarol	A6KXF4	BVU_0400	PQQ-binding-like beta-propeller repeat protein	-0.159462	-7.93793	0.000503726	0.00567202	0.00250265	FALSE
Dicumarol	A6L5X0	BVU_3460	Glutathione peroxidase	0.119138	7.91248	0.000511384	0.00572515	0.00252824	FALSE
Dicumarol	A6KYF3	BVU_0763	Putative outer membrane protein, probably involved in nutrient binding	-0.123759	-7.8798	0.000521416	0.0057855	0.00256139	FALSE
Dicumarol	A6L7S7	BVU_4139	Glycoside hydrolase family 2	-0.127241	-7.87563	0.000522715	0.0057855	0.00256565	FALSE
Dicumarol	A6L3K6	BVU_2615	Pirin family protein	0.149515	7.84944	0.000530948	0.00581184	0.0025925	FALSE
Dicumarol	A6KZU4	BVU_1268	Glycoside hydrolase family 95	-0.118592	-7.84908	0.000531061	0.00581184	0.00259287	FALSE
Dicumarol	A6KZE9	BVU_1122	Glycoside hydrolase family 127 protein	-0.21039	-7.81548	0.000541856	0.00589685	0.00262764	FALSE
Dicumarol	A6L424	BVU_2792	L-asparaginase II	-0.132453	-7.78564	0.000551659	0.00595652	0.00265881	FALSE
Dicumarol	A6L428	zwf	Glucose-6-phosphate 1-dehydrogenase	0.181782	7.77126	0.000556459	0.00595652	0.00267394	FALSE
Dicumarol	A6L5D5	BVU_3270	Glycine betaine transport ATP-binding protein	0.116512	7.7675	0.000557722	0.00595652	0.0026779	FALSE
Dicumarol	A6L3W5	BVU_2729	KamA family protein	0.145429	7.76202	0.000559571	0.00595652	0.0026837	FALSE
Dicumarol	A6L2R5	araA	L-arabinose isomerase	-0.12308	-7.73377	0.000569209	0.00602619	0.00271486	FALSE
Dicumarol	A6L7R3	BVU_4125	AcrB/D/F family transporter	0.182882	7.70197	0.000580294	0.00611033	0.00275027	FALSE
Dicumarol	A6KXZ0	rhaA	L-rhamnose isomerase	-0.137906	-7.67821	0.000588743	0.00616598	0.00277696	FALSE
Dicumarol	A6L0U0	BVU_1623	Putative transcriptional regulator	0.171456	7.63312	0.000605182	0.00630425	0.00282817	FALSE
Dicumarol	A6KXV9	BVU_0565	Peptide-N-glycosidase F N-terminal domain-containing protein	-0.129567	-7.58503	0.000623319	0.00645865	0.00288359	FALSE
Dicumarol	A6KZS2	BVU_1246	Glycoside hydrolase family 29	-0.113173	-7.54826	0.000637621	0.00653858	0.00292651	FALSE
Dicumarol	A6L0Y5	BVU_1668	Phenylacetate-coenzyme A ligase	-0.148563	-7.54794	0.000637747	0.00653858	0.00292688	FALSE
Dicumarol	A6L1C8	BVU_1816	Two-component system sensor histidine kinase/response regulator, hybrid	-0.175716	-7.53597	0.000642487	0.0065527	0.00294096	FALSE
Dicumarol	A6KYQ1	BVU_0870	Putative outer membrane protein OmpH	-0.174099	-7.51388	0.000651347	0.00660581	0.00296707	FALSE
Dicumarol	A6L6E3	BVU_3646	WD40-like Beta Propeller Repeat	-0.134303	-7.50616	0.000654477	0.00660581	0.00297623	FALSE
Dicumarol	A6L091	gcvH	Glycine cleavage system H protein	-0.116433	-7.46292	0.000672342	0.00675115	0.00303076	FALSE
Dicumarol	A6KWZ6	BVU_0238	Putative membrane fusion protein transporter	0.121387	7.43493	0.000684215	0.0068242	0.00306647	FALSE
Dicumarol	A6KZ30	BVU_1001	Glycoside hydrolase family 51, candidate alpha-L-arabinofuranosidase	-0.119046	-7.42932	0.000686624	0.0068242	0.00307367	FALSE
Dicumarol	A6KXT8	BVU_0542	Two-component system sensor histidine kinase/response regulator, hybrid	-0.117549	-7.37939	0.000708519	0.00700606	0.00313831	FALSE
Dicumarol	A6L392	BVU_2499	Putative dehydrogenase	0.134525	7.36405	0.00071541	0.00702345	0.00315837	FALSE
Dicumarol	A6L4M2	atpF	ATP synthase subunit b	0.398172	7.35946	0.000717488	0.00702345	0.0031644	FALSE
Dicumarol	A6KXT7	BVU_0541	Putative xylanase	-0.120736	-7.30286	0.000743701	0.00724365	0.00324823	FALSE
Dicumarol	A6KXE0	BVU_0385	Transcriptional regulator	0.113507	7.23811	0.000775092	0.00751184	0.00334651	FALSE
Dicumarol	A6L1A7	kduI	4-deoxy-L-threo-5-hexosulose-uronate ketol-isomerase	-0.173384	-7.18226	0.000803432	0.00772919	0.00343332	FALSE
Dicumarol	A6L6V2	BVU_3805	Dipeptidase	-0.129801	-7.17837	0.000805454	0.00772919	0.00343945	FALSE
Dicumarol	A6L4A5	BVU_2877	Putative electron transport protein	0.111934	7.16935	0.00081016	0.00773623	0.00345367	FALSE
Dicumarol	A6KZ73	BVU_1046	Glycoside hydrolase family 29	-0.159734	-7.1582	0.000816022	0.0077542	0.00347132	FALSE
Dicumarol	A6L1A8	BVU_1796	Putative phosphotransferase enzyme II, C component	-0.114278	-7.13288	0.000829516	0.00784416	0.00351166	FALSE
Dicumarol	A6L2T5	BVU_2340	Uncharacterized protein	-0.123084	-7.10517	0.000844597	0.00794819	0.00355629	FALSE
Dicumarol	A6L7J0	BVU_4052	Glycoside hydrolase family 29	-0.109372	-7.08068	0.00085819	0.00803728	0.00359611	FALSE
Dicumarol	A6KYE5	BVU_0755	Glycoside hydrolase family 92	0.124723	7.07079	0.000863755	0.00805069	0.00361231	FALSE
Dicumarol	A6KWW4	BVU_0200	Putative alcohol dehydrogenase	0.104861	7.05322	0.000873744	0.00810501	0.00364121	FALSE
Dicumarol	A6L2M9	BVU_2284	Acyltransferase family protein	-0.118119	-7.04395	0.000879067	0.00811574	0.00365653	FALSE
Dicumarol	A6L2R9	BVU_2324	Aldose 1-epimerase	-0.140148	-6.97307	0.000921081	0.00846351	0.00377938	FALSE
Dicumarol	A6KXH0	BVU_0419	Putative Na+/sulfate symporter	0.202968	6.92142	0.000953196	0.00869134	0.00387106	FALSE
Dicumarol	A6L1R8	BVU_1960	isocitrate dehydrogenase (NADP(+))	0.168929	6.91377	0.000958064	0.00869134	0.0038848	FALSE
Dicumarol	A6KZ79	purN	Phosphoribosylglycinamide formyltransferase	0.118106	6.9119	0.00095926	0.00869134	0.00388817	FALSE
Dicumarol	A6KWM0	glaB1	Alpha-1,3-galactosidase B	-0.120311	-6.8951	0.000970069	0.00874859	0.00391849	FALSE
Dicumarol	A6L6C6	BVU_3629	Putative zinc protease	-0.104061	-6.85652	0.000995449	0.00890267	0.00398887	FALSE
Dicumarol	A6KYE9	BVU_0759	Putative ATPase	0.119751	6.85525	0.000996295	0.00890267	0.00399119	FALSE
Dicumarol	A6L2R4	BVU_2319	Xylulose kinase	-0.111071	-6.84312	0.00100444	0.00893448	0.00401353	FALSE
Dicumarol	A6L5G4	BVU_3299	Negative regulator of genetic competence	0.117524	6.83558	0.00100954	0.00893906	0.00402747	FALSE
Dicumarol	A6KZ78	acpP	Acyl carrier protein	0.103875	6.7951	0.00103748	0.00914485	0.00410828	FALSE
Dicumarol	A6L2S5	grpE	Protein GrpE	0.112656	6.76858	0.00105628	0.00926862	0.00416199	FALSE
Dicumarol	A6KZ75	BVU_1048	Putative secreted sulfatase	-0.128719	-6.74816	0.00107102	0.00935585	0.00420374	FALSE
Dicumarol	A6L6T3	BVU_3786	AAA domain-containing protein	-0.100246	-6.73909	0.00107765	0.00937174	0.00422241	FALSE
Dicumarol	A6KXG9	cysC	Adenylyl-sulfate kinase	0.179746	6.66731	0.00113186	0.00972058	0.00437528	FALSE
Dicumarol	A6KZY6	BVU_1311	D-alanyl-D-alanine dipeptidase	-0.106402	-6.66678	0.00113227	0.00972058	0.00437643	FALSE
Dicumarol	A6L3V6	BVU_2720	Transcriptional regulator	-0.161252	-6.66618	0.00113274	0.00972058	0.00437773	FALSE
Dicumarol	A6L6X4	BVU_3827	Putative Na+/H+ anitporter	-0.116158	-6.62542	0.00116498	0.00995342	0.00446669	FALSE
Dicumarol	A6L1H2	BVU_1861	Cationic amino acid transporter	0.0982162	6.61187	0.00117593	0.0100031	0.00449659	FALSE
Dicumarol	A6KYM2	BVU_0839	Two-component system sensor histidine kinase/response regulator, hybrid	0.133156	6.57803	0.00120383	0.0101959	0.00457203	FALSE
Dicumarol	A6L715	BVU_3876	Dipeptidyl aminopeptidase	-0.113005	-6.5672	0.00121293	0.0102285	0.00459642	FALSE
Dicumarol	A6KZI7	BVU_1160	Arylsulfatase	-0.106242	-6.53814	0.00123773	0.0103484	0.00466234	FALSE
Dicumarol	A6L6B3	BVU_3614	DUF5024 domain-containing protein	-0.127863	-6.53809	0.00123778	0.0103484	0.00466246	FALSE
Dicumarol	A6KX20	BVU_0264	Transcriptional regulator	0.1123	6.45926	0.00130813	0.0108899	0.00486459	FALSE
Dicumarol	A6KXH2	BVU_0421	Conserved hypothetical exported protein	0.0989872	6.44612	0.00132031	0.0109446	0.00489908	FALSE
Dicumarol	A6L3T7	BVU_2699	Putative choloylglycine hydrolase	0.150134	6.40954	0.00135493	0.0111543	0.00499622	FALSE
Dicumarol	A6KZG3	BVU_1136	Two-component system sensor histidine kinase/response regulator, hybrid	-0.144267	-6.40732	0.00135707	0.0111543	0.00500218	FALSE
Dicumarol	A6L220	BVU_2069	Glycoside hydrolase family 84	-0.100943	-6.37385	0.00138975	0.0113749	0.00509272	FALSE
Dicumarol	A6KXQ5	BVU_0509	Glycoside hydrolase family 43	-0.128181	-6.36108	0.00140246	0.0114212	0.00512766	FALSE
Dicumarol	A6L6P3	BVU_3746	Uncharacterized protein	0.0971209	6.35643	0.00140713	0.0114212	0.00514044	FALSE
Dicumarol	A6L332	BVU_2438	MarR family transcriptional regulator	-0.14524	-6.3193	0.00144504	0.0116802	0.0052435	FALSE
Dicumarol	A6L2J4	dnaX	DNA polymerase III subunit gamma/tau	-0.102027	-6.28819	0.00147771	0.0118947	0.00533124	FALSE
Dicumarol	A6KXG7	cysN	Sulfate adenylyltransferase subunit 1	0.111244	6.28251	0.00148378	0.0118947	0.00534742	FALSE
Dicumarol	A6L7I9	BVU_4051	Family 10 glycosylhydrolase	-0.0945576	-6.24473	0.00152485	0.0121738	0.00545604	FALSE
Dicumarol	A6L1P7	BVU_1938	Protein TonB	-0.104337	-6.2014	0.00157361	0.0124748	0.00558301	FALSE
Dicumarol	A6L5I8	BVU_3326	Putative phosphatidylinositol-4-phosphate 5-kinase	-0.111214	-6.19624	0.00157953	0.0124748	0.00559828	FALSE
Dicumarol	A6L3W0	BVU_2724	Putative chaperone DnAJ	0.220874	6.19304	0.00158323	0.0124748	0.00560779	FALSE
Dicumarol	A6L1U8	lipA	Lipoyl synthase	-0.0954488	-6.18877	0.00158817	0.0124748	0.00562049	FALSE
Dicumarol	A6KZ01	BVU_0970	Uncharacterized protein	0.100406	6.15762	0.00162475	0.0127109	0.00571593	FALSE
Dicumarol	A6KZ63	BVU_1034	Uncharacterized protein	-0.10887	-6.14679	0.00163771	0.012761	0.00574945	FALSE
Dicumarol	A6L1U4	BVU_1986	Enoyl-[acyl-carrier-protein] reductase [NADH]	0.109521	6.10673	0.00168669	0.0130903	0.00587591	FALSE
Dicumarol	A6KYN0	BVU_0847	Alkyl hydroperoxide reductase C	0.125917	6.09323	0.00170358	0.013169	0.00591907	FALSE
Dicumarol	A6L645	thiE	Thiamine-phosphate synthase	-0.0903485	-6.06922	0.00173412	0.0133521	0.00599653	FALSE
Dicumarol	A6L624	BVU_3514	Small heat shock protein	0.0957172	6.06339	0.00174163	0.0133571	0.00601547	FALSE
Dicumarol	A6L1F5	BVU_1844	Putative outer membrane protein, probably involved in nutrient binding	-0.137146	-6.03908	0.00177337	0.0135472	0.006095	FALSE
Dicumarol	A6L2B9	BVU_2172	Gylcosyl hydrolase 115 C-terminal domain-containing protein	-0.11627	-5.99292	0.00183553	0.0139672	0.00624852	FALSE
Dicumarol	A6KWF7	BVU_0033	Two-component system sensor histidine kinase/response regulator, hybrid	-0.107753	-5.98318	0.00184897	0.0139759	0.00628134	FALSE
Dicumarol	A6L2J5	BVU_2250	Putative septum formation initiator-related protein	0.116082	5.98171	0.00185102	0.0139759	0.00628632	FALSE
Dicumarol	A6KWM2	BVU_0106	Putative outer membrane protein, probably involved in nutrient binding	-0.134744	-5.97137	0.00186543	0.0140304	0.00632134	FALSE
Dicumarol	A6L521	BVU_3153	SPOR domain-containing protein	-0.180686	-5.94185	0.00190733	0.0142903	0.0064305	FALSE
Dicumarol	A6L5Z9	BVU_3489	DUF3244 domain-containing protein	-0.124002	-5.90974	0.00195415	0.014585	0.00655119	FALSE
Dicumarol	A6L3C6	BVU_2533	Uncharacterized protein	-0.226578	-5.89342	0.00197846	0.0147101	0.00661332	FALSE
Dicumarol	A6L4X1	BVU_3101	Putative membrane protein	-0.114653	-5.85501	0.00203712	0.0150887	0.00676176	FALSE
Dicumarol	A6L1R9	BVU_1961	Citrate synthase	0.204028	5.83453	0.00206923	0.0152684	0.00684211	FALSE
Dicumarol	A6KX53	BVU_0297	Putative phosphoesterase	0.0866901	5.77796	0.00216104	0.0158857	0.00706857	FALSE
Dicumarol	A6KZI9	BVU_1162	Glycoside hydrolase family 3, candidate beta-glycosidase	-0.0869857	-5.77205	0.00217092	0.0158983	0.00709265	FALSE
Dicumarol	A6L3W2	BVU_2726	2',3'-cyclic-nucleotide 2'-phosphodiesterase	-0.104768	-5.75502	0.00219964	0.0160483	0.00716233	FALSE
Dicumarol	A6L062	BVU_1387	4-alpha-glucanotransferase	-0.0885588	-5.74205	0.00222182	0.0161496	0.00721582	FALSE
Dicumarol	A6KX30	BVU_0274	Cytidylate kinase-like family protein	0.102221	5.71404	0.00227061	0.0163837	0.00733252	FALSE
Dicumarol	A6KWU3	BVU_0179	Beta-galactosidase	-0.13834	-5.71391	0.00227084	0.0163837	0.00733307	FALSE
Dicumarol	A6L773	BVU_3934	Polymerase beta nucleotidyltransferase domain-containing protein	0.0896193	5.70394	0.00228853	0.0164504	0.00737505	FALSE
Dicumarol	A6L640	BVU_3530	Glutamine synthetase I	-0.172615	-5.69433	0.00230572	0.016513	0.00741567	FALSE
Dicumarol	A6L3D8	BVU_2545	Peptidase M15	-0.0982178	-5.67949	0.00233255	0.016644	0.00747878	FALSE
Dicumarol	A6L5K4	BVU_3342	MATE family efflux transporter	0.292237	5.67044	0.00234911	0.016701	0.00751753	FALSE
Dicumarol	A6KXZ7	BVU_0603	Two-component system sensor histidine kinase/response regulator, hybrid	-0.0941975	-5.63159	0.00242174	0.0171316	0.00768574	FALSE
Dicumarol	A6L5T9	BVU_3429	Transcriptional regulator	0.126547	5.62535	0.00243366	0.0171316	0.00771309	FALSE
Dicumarol	A6L0X1	BVU_1654	Anaerobic ribonucleoside-triphosphate reductase	-0.08391	-5.62409	0.00243606	0.0171316	0.00771859	FALSE
Dicumarol	A6KWR5	BVU_0151	Glycoside hydrolase family 88 protein	-0.10204	-5.58069	0.00252093	0.0176646	0.00791477	FALSE
Dicumarol	A6KXV6	BVU_0562	SusD/RagB family nutrient-binding outer membrane lipoprotein	-0.0955727	-5.55531	0.00257218	0.0179591	0.00803152	FALSE
Dicumarol	A6L2V3	BVU_2358	Uridine kinase	-0.0857962	-5.53581	0.00261236	0.0181746	0.00812217	FALSE
Dicumarol	A6L719	BVU_3880	Aspartate ammonia-lyase	0.108786	5.51787	0.00265	0.0183708	0.00820638	FALSE
Dicumarol	A6KXR9	BVU_0523	phosphate acetyltransferase	-0.126583	-5.49958	0.00268904	0.0185753	0.00829301	FALSE
Dicumarol	A6L5F1	BVU_3286	DUF58 domain-containing protein	0.0884276	5.49034	0.002709	0.0186471	0.00833704	FALSE
Dicumarol	A6L2L6	BVU_2271	Outer membrane protein TonB	-0.108773	-5.46504	0.00276458	0.0189627	0.00845865	FALSE
Dicumarol	A6L3Z2	BVU_2756	Putative oligopeptide transporter	-0.0940577	-5.44504	0.00280945	0.0192029	0.00855581	FALSE
Dicumarol	A6KWW6	BVU_0202	Lipoprotein releasing system ATP-binding protein	0.081612	5.43138	0.00284059	0.0193284	0.0086227	FALSE
Dicumarol	A6L427	BVU_2795	6-phosphogluconate dehydrogenase, decarboxylating	0.115129	5.4283	0.00284767	0.0193284	0.00863785	FALSE
Dicumarol	A6L4J9	BVU_2974	UPF0301 protein BVU_2974	0.0929105	5.38364	0.00295268	0.0199716	0.00885995	FALSE
Dicumarol	A6L3J8	BVU_2607	Putative ribokinase	0.109429	5.34668	0.00304301	0.0205114	0.00904721	FALSE
Dicumarol	A6L4A6	BVU_2878	LUD domain-containing protein	0.112022	5.34069	0.00305796	0.0205162	0.00907786	FALSE
Dicumarol	A6L4V8	BVU_3088	Transcriptional regulator	0.119861	5.33796	0.00306479	0.0205162	0.00909184	FALSE
Dicumarol	A6KZG4	BVU_1137	Rubrerythrin	0.0906531	5.31867	0.00311363	0.0207608	0.00919124	FALSE
Dicumarol	A6L1J1	BVU_1880	Uncharacterized protein	0.0833268	5.31515	0.00312265	0.0207608	0.00920948	FALSE
Dicumarol	A6L7R4	BVU_4126	Putative outer membrane protein	0.0865127	5.30802	0.00314097	0.0208017	0.00924645	FALSE
Dicumarol	A6L709	BVU_3870	Putative long-chain-fatty-acid--CoA ligase	0.0879345	5.30099	0.00315919	0.0208017	0.00928305	FALSE
Dicumarol	A6L103	BVU_1686	Putative metalloendopeptidase	-0.136655	-5.30036	0.00316083	0.0208017	0.00928635	FALSE
Dicumarol	A6L7X6	BVU_4189	TonB-dependent outer membrane receptor	-0.0981965	-5.26666	0.0032499	0.0213159	0.00946343	FALSE
Dicumarol	A6L4W5	BVU_3095	TonB-dependent outer membrane receptor	-0.0804461	-5.25123	0.00329169	0.0214605	0.00954541	FALSE
Dicumarol	A6L5J0	kdsB	3-deoxy-manno-octulosonate cytidylyltransferase	0.105505	5.25038	0.00329399	0.0214605	0.00954991	FALSE
Dicumarol	A6L7W9	BVU_4182	Thioredoxin-like fold domain-containing protein	0.0949225	5.24491	0.00330895	0.0214861	0.00957909	FALSE
Dicumarol	A6L4E3	BVU_2918	DUF6298 domain-containing protein	-0.098895	-5.23821	0.00332742	0.0215293	0.00961499	FALSE
Dicumarol	A6L5A6	serC	Phosphoserine aminotransferase	0.126371	5.23449	0.0033377	0.0215293	0.00963492	FALSE
Dicumarol	A6KXR5	BVU_0519	Putative acetyltransferase	0.0806538	5.22903	0.00335287	0.0215558	0.00966425	FALSE
Dicumarol	A6L1U9	BVU_1991	Dipeptidyl peptidase IV	-0.0862584	-5.21635	0.00338843	0.0217127	0.00973267	FALSE
Dicumarol	A6L073	murD	UDP-N-acetylmuramoylalanine--D-glutamate ligase	0.0839006	5.17406	0.00351022	0.0224193	0.00996338	FALSE
Dicumarol	A6KZD6	BVU_1109	Dihydrolipoyl dehydrogenase	-0.123136	-5.16624	0.00353331	0.0224931	0.0100065	FALSE
Dicumarol	A6L1R1	BVU_1953	DUF6249 domain-containing protein	0.141872	5.162	0.00354588	0.0224996	0.0100299	FALSE
Dicumarol	A6L788	BVU_3949	Glucose-1-phosphate thymidylyltransferase	-0.172001	-5.15599	0.00356381	0.0225399	0.0100632	FALSE
Dicumarol	A6L088	glsA	Glutaminase	0.111364	5.14641	0.00359261	0.0226486	0.0101164	FALSE
Dicumarol	A6L5D7	BVU_3272	Glycine betaine-binding protein	0.119017	5.13983	0.00361257	0.0227009	0.0101531	FALSE
Dicumarol	A6L096	BVU_1422	Uridine kinase	0.142483	5.13107	0.00363931	0.0227954	0.0102021	FALSE
Dicumarol	A6KY87	BVU_0695	Galactowaldenase	-0.152021	-5.09172	0.00376237	0.0234907	0.0104242	FALSE
Dicumarol	A6L1J7	BVU_1886	Thioredoxin	-0.0939378	-5.08158	0.00379486	0.0236179	0.010482	FALSE
Dicumarol	A6L4A4	BVU_2876	Oxidoreductase, putative glycolate oxidase	0.111291	5.04913	0.00390107	0.0242016	0.0106684	FALSE
Dicumarol	A6L7C7	BVU_3988	Phosphomethylpyrimidine kinase	0.0871567	5.04442	0.00391677	0.0242218	0.0106956	FALSE
Dicumarol	A6KXR6	BVU_0520	Phosphatidylglycerol lysyltransferase C-terminal domain-containing protein	0.0781866	5.03665	0.00394281	0.0243057	0.0107406	FALSE
Dicumarol	A6L7C8	BVU_3989	Malonyl CoA-acyl carrier protein transacylase	0.0981248	5.03134	0.00396077	0.0243394	0.0107716	FALSE
Dicumarol	A6L422	BVU_2790	Putative dioxygenase	0.106338	5.02205	0.00399236	0.0244563	0.0108257	FALSE
Dicumarol	A6L3D1	BVU_2538	LemA family protein	0.200237	5.01098	0.00403039	0.0246119	0.0108904	FALSE
Dicumarol	A6L5N3	BVU_3371	TraG P-loop domain-containing protein	-0.0916506	-4.98583	0.00411838	0.0249557	0.0110385	FALSE
Dicumarol	A6L048	fucI	L-fucose isomerase	-0.0794474	-4.98537	0.00412003	0.0249557	0.0110413	FALSE
Dicumarol	A6KX97	BVU_0341	Carbonic anhydrase	0.108527	4.98393	0.00412512	0.0249557	0.0110498	FALSE
Dicumarol	A6KXE7	BVU_0393	Glycoside hydrolase family 2, candidate beta-glycosidase	-0.190581	-4.97547	0.00415528	0.0250031	0.0110999	FALSE
Dicumarol	A6L798	BVU_3959	Uncharacterized protein	0.0754502	4.97454	0.00415863	0.0250031	0.0111055	FALSE
Dicumarol	A6L5B1	BVU_3246	Putative RNA-binding protein	-0.107509	-4.9684	0.00418069	0.0250584	0.011142	FALSE
Dicumarol	A6L6V3	BVU_3806	Peptidase M23 domain-containing protein	-0.0748661	-4.9437	0.00427086	0.0255003	0.0112896	FALSE
Dicumarol	A6KZ57	BVU_1028	DUF4221 domain-containing protein	-0.111192	-4.94107	0.0042806	0.0255003	0.0113054	FALSE
Dicumarol	A6L626	BVU_3516	Fructose-bisphosphate aldolase class I	0.0776985	4.92499	0.00434071	0.0257796	0.0114023	FALSE
Dicumarol	A6L6W8	BVU_3821	Putative N utilization substance protein	0.12123	4.91725	0.00436998	0.0258569	0.0114491	FALSE
Dicumarol	A6KXH1	cysQ	3'(2'),5'-bisphosphate nucleotidase CysQ	0.091707	4.91454	0.00438028	0.0258569	0.0114655	FALSE
Dicumarol	A6L671	BVU_3567	V-type ATP synthase subunit E	0.0954753	4.90904	0.00440127	0.0259023	0.0114989	FALSE
Dicumarol	A6L4H3	BVU_2948	Glycosyltransferase	0.113831	4.88419	0.00449764	0.0263898	0.0116504	FALSE
Dicumarol	A6KXV7	BVU_0563	Putative outer membrane protein, probably involved in nutrient binding	-0.0983138	-4.87786	0.00452256	0.0264563	0.0116892	FALSE
Dicumarol	A6L383	BVU_2490	LTD domain-containing protein	-0.0763548	-4.87182	0.0045465	0.0264662	0.0117263	FALSE
Dicumarol	A6L2S0	BVU_2325	Galactokinase	-0.0772917	-4.86658	0.0045674	0.0264662	0.0117585	FALSE
Dicumarol	A6KXL1	BVU_0465	SPOR domain-containing protein	-0.141013	-4.86444	0.00457595	0.0264662	0.0117717	FALSE
Dicumarol	A6L705	BVU_3866	Fucose isomerase	0.131	4.86379	0.00457859	0.0264662	0.0117757	FALSE
Dicumarol	A6L6S1	BVU_3774	Putative acetyltransferase	-0.0792638	-4.84688	0.00464696	0.0267542	0.0118802	FALSE
Dicumarol	A6L3W4	BVU_2728	TonB-dependent outer membrane receptor	-0.106611	-4.84469	0.00465589	0.0267542	0.0118937	FALSE
Dicumarol	A6L4Y0	BVU_3110	Putative iron transport-related exported protein	-0.136324	-4.83824	0.00468236	0.0268272	0.0119338	FALSE
Dicumarol	A6L262	BVU_2115	FRG domain-containing protein	-0.0979215	-4.8224	0.00474809	0.0270424	0.0120324	FALSE
Dicumarol	A6L131	BVU_1719	Uracil DNA glycosylase superfamily protein	-0.0759303	-4.82225	0.00474872	0.0270424	0.0120334	FALSE
Dicumarol	A6L3T0	BVU_2692	Putative outer membrane protein, probably involved in nutrient binding	-0.120456	-4.81849	0.00476446	0.0270424	0.0120568	FALSE
Dicumarol	A6KY32	BVU_0638	Phosphoglycerate mutase family protein	0.105801	4.81588	0.00477545	0.0270424	0.0120732	FALSE
Dicumarol	A6L7T4	asnA	Aspartate--ammonia ligase	0.0902714	4.80801	0.00480871	0.0271494	0.0121224	FALSE
Dicumarol	A6KWH3	BVU_0057	N-acetylglucosamine-6-phosphate deacetylase	-0.0814337	-4.80483	0.00482222	0.0271494	0.0121424	FALSE
Dicumarol	A6L7H9	BVU_4041	Putative carbamoylphosphate synthase, large subunit	-0.091555	-4.79964	0.00484441	0.0271957	0.012175	FALSE
Dicumarol	A6L4R8	BVU_3045	LysM-repeat domain-containing protein	-0.0870874	-4.7925	0.00487507	0.0272677	0.0122199	FALSE
Dicumarol	A6L4U4	uxaC	Uronate isomerase	-0.0759694	-4.79015	0.00488522	0.0272677	0.0122347	FALSE
Dicumarol	A6L6Z9	BVU_3860	Glycosyltransferase family 2	0.106741	4.77915	0.00493306	0.0274028	0.0123041	FALSE
Dicumarol	A6L651	BVU_3547	Molybdopterin biosynthesis protein	0.101734	4.77649	0.00494469	0.0274028	0.0123209	FALSE
Dicumarol	A6KWK1	BVU_0085	Glycoside hydrolase family 20, candidate beta-N-acetylhexosaminidase	-0.0757247	-4.77491	0.00495163	0.0274028	0.0123309	FALSE
Dicumarol	A6L4M3	atpH	ATP synthase subunit delta	0.141979	4.76434	0.00499834	0.0275829	0.012398	FALSE
Dicumarol	A6L2I8	BVU_2242	Putative transferase, DdaH family protein	0.0806843	4.7533	0.00504763	0.0277762	0.0124681	FALSE
Dicumarol	A6L137	BVU_1725	Glycosyltransferase family 2	0.0817079	4.73931	0.00511094	0.0279766	0.0125574	FALSE
Dicumarol	A6L7S8	BVU_4140	Sialate O-acetylesterase	-0.117118	-4.73396	0.00513538	0.0279766	0.0125916	FALSE
Dicumarol	A6KYI6	rpsQ	30S ribosomal protein S17	-0.0806949	-4.73393	0.0051355	0.0279766	0.0125918	FALSE
Dicumarol	A6L3M6	BVU_2638	ATP-dependent DNA helicase	0.0734324	4.73262	0.0051415	0.0279766	0.0126002	FALSE
Dicumarol	A6L3H6	BVU_2585	SIMPL domain-containing protein	0.0788635	4.72633	0.00517047	0.0280559	0.0126405	FALSE
Dicumarol	A6KXV5	BVU_0561	Putative outer membrane protein, probably involved in nutrient binding	-0.0826342	-4.694	0.00532235	0.0287998	0.012916	FALSE
Dicumarol	A6L1T6	BVU_1978	Putative disulphide-isomerase	-0.13601	-4.68082	0.00538576	0.0290622	0.0130298	FALSE
Dicumarol	A6L7R2	BVU_4124	Putative lipoprotein	0.0730378	4.67105	0.00543332	0.0292379	0.0131147	FALSE
Dicumarol	A6L6D6	BVU_3639	Putative sugar transporter	-0.0838102	-4.66264	0.00547465	0.0293791	0.0131882	FALSE
Dicumarol	A6KX21	BVU_0265	TonB	-0.132502	-4.6548	0.00551349	0.0295062	0.013257	FALSE
Dicumarol	A6L7N1	trpA	Tryptophan synthase alpha chain	0.0727722	4.64633	0.00555584	0.0296514	0.0133317	FALSE
Dicumarol	A6KZ84	BVU_1057	Putative anti-sigma factor	-0.0764498	-4.63173	0.0056297	0.0299635	0.0134612	FALSE
Dicumarol	A6KZR3	BVU_1237	Carboxy-terminal processing protease	-0.0852836	-4.57423	0.005932	0.0314865	0.0139821	FALSE
Dicumarol	A6L415	BVU_2781	Putative biotin synthesis protein BioC	0.0696121	4.5671	0.00597079	0.0315196	0.0140479	FALSE
Dicumarol	A6L0W4	BVU_1647	DUF4290 domain-containing protein	-0.0928426	-4.56446	0.00598525	0.0315196	0.0140723	FALSE
Dicumarol	A6KX72	BVU_0316	Putative membrane transport protein	0.0878989	4.56418	0.00598678	0.0315196	0.0140749	FALSE
Dicumarol	A6L0E1	BVU_1468	Corrinoid adenosyltransferase	0.0709046	4.55657	0.0060286	0.0316542	0.0141454	FALSE
Dicumarol	A6L232	queE	7-carboxy-7-deazaguanine synthase	-0.103031	-4.54888	0.00607126	0.0317261	0.0142171	FALSE
Dicumarol	A6L2V2	BVU_2357	Glycoside hydrolase family 23	-0.075649	-4.54534	0.00609101	0.0317261	0.0142502	FALSE
Dicumarol	A6L355	BVU_2462	Putative hemolysin	-0.068143	-4.54349	0.00610136	0.0317261	0.0142675	FALSE
Dicumarol	A6KXG6	BVU_0415	Sulfotransferase	0.0899769	4.5424	0.00610745	0.0317261	0.0142776	FALSE
Dicumarol	A6L0G6	BVU_1493	Alkaline phosphatase III	-0.0899149	-4.52957	0.00617985	0.0320169	0.0143982	FALSE
Dicumarol	A6KWK0	BVU_0084	Putative endonuclease/exonuclease/phosphatase family protein	-0.0701278	-4.50237	0.00633667	0.0327422	0.0146566	FALSE
Dicumarol	A6L389	BVU_2496	DUF2520 domain-containing protein	0.0785687	4.49598	0.00637417	0.0328327	0.0147178	FALSE
Dicumarol	A6L3H0	BVU_2579	Uncharacterized protein	-0.101852	-4.49366	0.00638788	0.0328327	0.0147401	FALSE
Dicumarol	A6L1G9	BVU_1858	Glutaryl-7-ACA acylase	-0.0742254	-4.48696	0.00642762	0.0329069	0.0148047	FALSE
Dicumarol	A6KZB8	rnr	Ribonuclease R	0.0669475	4.48553	0.00643611	0.0329069	0.0148185	FALSE
Dicumarol	A6KXX1	BVU_0577	Putative ferredoxin-type protein	0.132986	4.47293	0.00651166	0.033206	0.0149405	FALSE
Dicumarol	A6L7S3	BVU_4135	Glycoside hydrolase family 92	-0.0857447	-4.46843	0.00653889	0.0332579	0.0149842	FALSE
Dicumarol	A6L430	BVU_2798	Cytochrome D ubiquinol oxidase subunit II	0.12322	4.42142	0.00683147	0.0346555	0.0154677	FALSE
Dicumarol	A6KZ53	BVU_1024	Outer membrane lipoprotein carrier protein LolA	-0.165947	-4.41023	0.00690337	0.0349293	0.0155848	FALSE
Dicumarol	A6KZS7	BVU_1251	Putative lactaldehyde reductase	-0.0879001	-4.4044	0.00694117	0.0349935	0.015646	FALSE
Dicumarol	A6KXG2	BVU_0411	Outer membrane protein beta-barrel domain-containing protein	-0.0731023	-4.40273	0.00695199	0.0349935	0.0156636	FALSE
Dicumarol	A6KZ91	BVU_1064	Glycosyltransferase family 2 protein	-0.0746217	-4.39886	0.00697726	0.0350302	0.0157044	FALSE
Dicumarol	A6L5Y0	BVU_3470	TSCPD domain-containing protein	-0.10258	-4.3781	0.00711463	0.035628	0.0159248	FALSE
Dicumarol	A6KX38	BVU_0282	Outer membrane protein beta-barrel domain-containing protein	0.0666135	4.36712	0.00718852	0.035881	0.0160423	FALSE
Dicumarol	A6L226	BVU_2077	Putative lipoprotein	0.0801252	4.36513	0.00720199	0.035881	0.0160637	FALSE
Dicumarol	A6L208	BVU_2057	Outer membrane vitamin B12 receptor protein	-0.067401	-4.3412	0.0073665	0.036607	0.0163227	FALSE
Dicumarol	A6KYD9	BVU_0747	Two-component system sensor histidine kinase/response regulator, hybrid	-0.108337	-4.33456	0.00741295	0.0366609	0.0163951	FALSE
Dicumarol	A6KZ26	BVU_0997	beta-galactosidase	-0.0697655	-4.33427	0.00741498	0.0366609	0.0163983	FALSE
Dicumarol	A6L161	BVU_1749	Glycoside hydrolase family 88, candidate delta-4,5 unsaturated glucuronyl hydrolase	-0.065171	-4.32877	0.00745371	0.036759	0.0164585	FALSE
Dicumarol	A6L3T9	BVU_2702	Transcriptional regulator	0.122394	4.32352	0.00749085	0.0368489	0.0165161	FALSE
Dicumarol	A6KZ61	BVU_1032	Putative choloylglycine hydrolase	0.111223	4.31963	0.00751856	0.0368921	0.016559	FALSE
Dicumarol	A6KZ66	BVU_1037	DUF3108 domain-containing protein	-0.0685042	-4.28043	0.0078043	0.0381979	0.0169955	FALSE
Dicumarol	A6L6I4	BVU_3687	site-specific DNA-methyltransferase (adenine-specific)	-0.074814	-4.27606	0.00783692	0.0382615	0.0170447	FALSE
Dicumarol	A6L4H7	BVU_2952	Putative epimerase/dehydratase	-0.0954422	-4.25022	0.00803303	0.0390732	0.0173379	FALSE
Dicumarol	A6L2P2	BVU_2297	DUF5131 family protein	0.202439	4.24889	0.0080433	0.0390732	0.0173531	FALSE
Dicumarol	A6KZR7	BVU_1241	Fumarate reductase iron-sulfur cluster protein subunit	-0.0686886	-4.24334	0.00808622	0.0391399	0.0174166	FALSE
Dicumarol	A6KZX0	BVU_1294	Transcriptional regulator	0.42726	4.24105	0.008104	0.0391399	0.0174429	FALSE
Dicumarol	A6L683	miaA2	tRNA dimethylallyltransferase 2	0.101381	4.23934	0.00811731	0.0391399	0.0174625	FALSE
Dicumarol	A6L557	BVU_3190	Uncharacterized protein	0.0732727	4.22275	0.00824784	0.0396711	0.0176539	FALSE
Dicumarol	A6L532	BVU_3164	tRNA1(Val) (adenine(37)-N6)-methyltransferase	-0.110412	-4.21287	0.00832667	0.0397929	0.0177686	FALSE
Dicumarol	A6L537	BVU_3169	Putative ABC transporter ATP-binding protein	-0.134367	-4.21195	0.00833405	0.0397929	0.0177793	FALSE
Dicumarol	A6L7S1	BVU_4133	N-acetylglucosamine-6-phosphate deacetylase	-0.0680025	-4.2119	0.00833445	0.0397929	0.0177799	FALSE
Dicumarol	A6KZE1	BVU_1114	AAA-ATPase-like domain-containing protein	0.0721491	4.20732	0.00837133	0.0398713	0.0178333	FALSE
Dicumarol	A6L2U3	BVU_2348	Putative ABC transporter permease component	0.19918	4.19575	0.00846539	0.0402209	0.0179687	FALSE
Dicumarol	A6L5B0	BVU_3245	Glycoside hydrolase family 20, candidate beta-N-acetylhexosaminidase	-0.0970597	-4.19312	0.00848695	0.0402253	0.0179997	FALSE
Dicumarol	A6L0W8	dxr	1-deoxy-D-xylulose 5-phosphate reductoisomerase	0.0687929	4.17387	0.00864657	0.0408601	0.0182269	FALSE
Dicumarol	A6KXL4	BVU_0468	Nucleotide modification associated domain-containing protein	0.0666914	4.17193	0.00866285	0.0408601	0.01825	FALSE
Dicumarol	A6KWH0	BVU_0046	Phosphoglucomutase/phosphomannomutase	-0.0655323	-4.16791	0.00869667	0.0408791	0.0182977	FALSE
Dicumarol	A6L4A3	BVU_2875	Transcriptional regulator	0.117072	4.16647	0.00870883	0.0408791	0.0183149	FALSE
Dicumarol	A6KZH3	BVU_1146	dITP/XTP pyrophosphatase	0.0716145	4.16285	0.00873955	0.0409246	0.0183581	FALSE
Dicumarol	A6L1N7	BVU_1928	Cytidine/deoxycytidylate deaminase	0.0657634	4.15355	0.00881884	0.0411969	0.0184692	FALSE
Dicumarol	A6L2M0	BVU_2275	Putative aspartate aminotransferase	-0.0673552	-4.13279	0.008999	0.0419379	0.0187191	FALSE
Dicumarol	A6L1U3	BVU_1985	Glycoside hydrolase family 28	-0.0910453	-4.1198	0.00911386	0.0423718	0.0188767	FALSE
Dicumarol	A6L5E3	BVU_3278	Competence-damage inducible protein	0.0948258	4.11574	0.00915009	0.042439	0.0189262	FALSE
Dicumarol	A6L4U5	uxaB	Altronate oxidoreductase	-0.0783472	-4.10797	0.00921999	0.0425978	0.0190212	FALSE
Dicumarol	A6L7J5	rplT	50S ribosomal protein L20	-0.0691696	-4.10707	0.00922806	0.0425978	0.0190321	FALSE
Dicumarol	A6KXK9	dnaG	DNA primase	-0.0745714	-4.08548	0.00942557	0.0434067	0.0192977	FALSE
Dicumarol	A6L2R6	BVU_2321	Putative sugar epimerase/aldolase	-0.0921272	-4.07915	0.00948442	0.043461	0.0193761	FALSE
Dicumarol	A6L1L6	BVU_1906	Uncharacterized protein	-0.0790912	-4.0787	0.00948864	0.043461	0.0193817	FALSE
Dicumarol	A6L0D5	BVU_1462	DUF488 family protein	0.153479	4.07702	0.0095043	0.043461	0.0194026	FALSE
Dicumarol	A6L5I4	BVU_3322	1,4-alpha-glucan branching enzyme	-0.0637407	-4.0746	0.00952697	0.0434626	0.0194326	FALSE
Dicumarol	A6L529	BVU_3161	YjgP/YjgQ family permease	-0.0942076	-4.07201	0.00955126	0.0434716	0.0194648	FALSE
Dicumarol	A6KZ21	BVU_0992	Peptidyl-dipeptidase	-0.0643152	-4.0695	0.0095749	0.0434776	0.019496	FALSE
Dicumarol	A6KZU3	BVU_1267	Two-component system sensor histidine kinase/response regulator, hybrid	0.0658237	4.05795	0.0096845	0.043873	0.0196402	FALSE
Dicumarol	A6L0Z4	BVU_1677	DUF3332 domain-containing protein	0.161505	4.04827	0.00977751	0.0441916	0.0197616	FALSE
Dicumarol	A6L3H1	BVU_2580	DUF3989 domain-containing protein	0.0651739	4.03685	0.00988851	0.0445899	0.0199054	FALSE
Dicumarol	A6L738	BVU_3899	Transglutaminase-like domain-containing protein	-0.0607612	-4.03062	0.00994969	0.0447456	0.0199842	FALSE
Dicumarol	A6L7T0	BVU_4142	Glycoside hydrolase family 20	-0.0660438	-4.02867	0.009969	0.0447456	0.020009	FALSE
Dicumarol	A6KYC7	BVU_0735	RNA polymerase ECF-type sigma factor	0.0933855	4.01833	0.0100717	0.0451027	0.0201403	FALSE
Dicumarol	A6L2J7	BVU_2252	Dipeptidyl-peptidase	-0.0641632	-4.01274	0.0101278	0.0451691	0.0202116	FALSE
Dicumarol	A6KXX9	BVU_0585	Putative outer membrane protein, probably involved in nutrient binding	-0.0819011	-4.01122	0.010143	0.0451691	0.0202309	FALSE
Dicumarol	A6L7J8	BVU_4060	Putative exported Tpr repeat-family protein	-0.073312	-4.00993	0.0101561	0.0451691	0.0202474	FALSE
Dicumarol	A6L7K0	BVU_4062	Putative pre-16S rRNA nuclease	0.0984785	3.99366	0.0103218	0.0457196	0.020456	FALSE
Dicumarol	A6L429	pgl	6-phosphogluconolactonase	0.0947288	3.99317	0.0103268	0.0457196	0.0204622	FALSE
Dicumarol	A6L5L4	BVU_3352	DUF3078 domain-containing protein	-0.0618356	-3.98916	0.0103682	0.0457988	0.0205139	FALSE
Dicumarol	A6KXH9	guaB	Inosine-5'-monophosphate dehydrogenase	0.0674467	3.9831	0.0104311	0.0459722	0.0205921	FALSE
Dicumarol	A6KZ11	kbl	2-amino-3-ketobutyrate coenzyme A ligase	-0.0726262	-3.97795	0.0104848	0.0460801	0.0206587	FALSE
Dicumarol	A6L3X5	BVU_2739	DUF3574 domain-containing protein	-0.0614037	-3.97622	0.0105029	0.0460801	0.020681	FALSE
Dicumarol	A6L5X1	BVU_3461	AAA-ATPase-like domain-containing protein	0.0765384	3.97363	0.0105301	0.0460959	0.0207146	FALSE
Dicumarol	A6L0T8	BVU_1621	Putative ABC transporter ATP-binding protein	0.108048	3.97041	0.0105641	0.0461407	0.0207564	FALSE
Dicumarol	A6L5F6	BVU_3291	Protein BatD	0.060592	3.9575	0.0107014	0.0466361	0.0209244	FALSE
Dicumarol	A6L5H5	BVU_3313	AMP nucleosidase	0.0669009	3.93922	0.0108994	0.0473929	0.0211639	FALSE
Dicumarol	A6KYK5	BVU_0815	50S ribosomal protein L10	0.0853898	3.93532	0.0109422	0.047473	0.0212152	FALSE
Dicumarol	A6L6W6	BVU_3819	YbbR-like domain-containing protein	0.0721138	3.93038	0.0109966	0.0475301	0.0212802	FALSE
Dicumarol	A6L676	BVU_3577	TolC family protein	0.102568	3.9297	0.0110041	0.0475301	0.0212892	FALSE
Dicumarol	A6L4R9	BVU_3046	Excinuclease ABC subunit A	0.0582619	3.92072	0.011104	0.0478552	0.0214078	FALSE
Dicumarol	A6L5S5	BVU_3413	site-specific DNA-methyltransferase (adenine-specific)	0.0783331	3.91532	0.0111645	0.04801	0.0214793	FALSE
Dicumarol	A6KY22	BVU_0628	Glycoside hydrolase family 92	-0.0647306	-3.91063	0.0112175	0.0481018	0.0215416	FALSE
Dicumarol	A6KXG3	BVU_0412	Thioredoxin domain-containing protein	-0.16508	-3.90906	0.0112353	0.0481018	0.0215625	FALSE
Dicumarol	A6L3X6	BVU_2740	Clostripain-related protein	-0.0862609	-3.89742	0.0113681	0.0485638	0.0217176	FALSE
Dicumarol	A6L5Q2	BVU_3390	Putative DNA primase	-0.108363	-3.89196	0.0114311	0.0487259	0.0217907	FALSE
Dicumarol	A6L4S8	BVU_3055	2-dehydro-3-deoxygluconokinase	-0.0625054	-3.87986	0.0115719	0.0490729	0.0219528	FALSE
Dicumarol	A6KZS5	BVU_1249	tRNA-dihydrouridine synthase	0.0606872	3.87873	0.0115852	0.0490729	0.0219681	FALSE
Dicumarol	A6L3H5	BVU_2584	30S ribosomal protein S1	-0.0585121	-3.87837	0.0115893	0.0490729	0.0219728	FALSE
Dicumarol	A6KZP1	BVU_1215	Flotillin-like protein	0.0638947	3.87634	0.0116132	0.0490729	0.0220002	FALSE
Dicumarol	A6L734	BVU_3895	Glutamate decarboxylase	0.118038	3.86894	0.0117007	0.0493354	0.0220998	FALSE
Dicumarol	A6L5E0	BVU_3275	Winged helix-turn-helix domain	0.0659628	3.86544	0.0117424	0.0494045	0.0221472	FALSE
Dicumarol	A6KYC8	BVU_0736	Alpha-galactosidase	-0.0862377	-3.85988	0.0118089	0.0495612	0.0222224	FALSE
Dicumarol	A6KZR1	BVU_1235	DNA topoisomerase (ATP-hydrolyzing)	-0.0710502	-3.85808	0.0118306	0.0495612	0.0222468	FALSE
Dicumarol	A6L4X8	BVU_3108	TonB-dependent receptor	-0.0660619	-3.84149	0.012032	0.0502967	0.022472	FALSE
Dicumarol	A6L3J5	BVU_2604	Putative transmembrane protein	0.0949287	3.83938	0.0120579	0.0502971	0.0225008	FALSE
Dicumarol	A6L4Q6	ruvC	Crossover junction endodeoxyribonuclease RuvC	0.0578546	3.83097	0.0121618	0.0506222	0.0226156	FALSE
Dicumarol	A6KXW5	BVU_0571	Putative outer membrane protein, probably involved in nutrient binding	-0.084202	-3.82657	0.0122166	0.0507417	0.0226758	FALSE
Dicumarol	A6L081	BVU_1407	Hemolysin A	-0.0580309	-3.82247	0.0122678	0.0507626	0.022732	FALSE
Dicumarol	A6L775	BVU_3936	Phosphate-specific transport system accessory protein PhoU	0.147098	3.822	0.0122737	0.0507626	0.0227385	FALSE
Dicumarol	A6KZX9	BVU_1304	Glycosyl hydrolase family 88	-0.105758	-3.8136	0.0123795	0.0510919	0.0228537	FALSE
Dicumarol	A6L5F3	BVU_3288	VWFA domain-containing protein	0.068638	3.80349	0.0125084	0.0513665	0.022993	FALSE
Dicumarol	A6L528	BVU_3160	Haloacid dehalogenase-like hydrolase	0.0590404	3.80285	0.0125167	0.0513665	0.0230019	FALSE
Dicumarol	A6L407	BVU_2771	Putative iron-regulated protein A	0.0908678	3.80218	0.0125252	0.0513665	0.0230111	FALSE
Dicumarol	A6KZ69	pfkA	ATP-dependent 6-phosphofructokinase	-0.0563898	-3.79814	0.0125772	0.0514712	0.0230668	FALSE
Dicumarol	A6L169	nuoC	NADH-quinone oxidoreductase subunit C/D	-0.0589491	-3.78925	0.0126925	0.0518342	0.0231899	FALSE
Dicumarol	A6KYQ7	BVU_0876	Pyruvate kinase	0.0567828	3.78516	0.012746	0.0519438	0.0232467	FALSE
Dicumarol	A6KWR3	BVU_0149	Two-component system sensor histidine kinase/response regulator, hybrid	-0.0618743	-3.78219	0.0127848	0.0519495	0.0232878	FALSE
Dicumarol	A6KYN4	BVU_0851	Putative TonB-linked outer membrane receptor	0.0818591	3.78099	0.0128007	0.0519495	0.0233045	FALSE
Dicumarol	A6L4P7	BVU_3023	Cation-transporting ATPase	0.0717719	3.77502	0.0128795	0.0520734	0.0233875	FALSE
Dicumarol	A6L2S4	dnaJ	Chaperone protein DnaJ	0.0610528	3.77463	0.0128847	0.0520734	0.023393	FALSE
Dicumarol	A6L4N7	BVU_3013	DUF4194 domain-containing protein	0.0589761	3.76721	0.0129835	0.0522498	0.0234964	FALSE
Dicumarol	A6L7Y1	BVU_4194	Mce/MlaD domain-containing protein	0.0842773	3.76534	0.0130085	0.0522498	0.0235225	FALSE
Dicumarol	A6L0E6	BVU_1473	Phosphotyrosine protein phosphatase I domain-containing protein	-0.0953558	-3.76532	0.0130088	0.0522498	0.0235228	FALSE
Dicumarol	A6L7J2	BVU_4054	Glycoside hydrolase family 51, candidate alpha-L-arabinofuranosidase	0.0731665	3.75884	0.013096	0.052492	0.0236133	FALSE
Dicumarol	A6KYS2	BVU_0891	Glycosyltransferase family 4	-0.0726348	-3.75553	0.0131409	0.0525636	0.0236597	FALSE
Dicumarol	A6L4A2	BVU_2874	Hemerythrin-like domain-containing protein	0.107222	3.74598	0.0132711	0.052953	0.0237935	FALSE
Dicumarol	A6L1E8	rsmI	Ribosomal RNA small subunit methyltransferase I	0.10667	3.74288	0.0133137	0.052953	0.0238371	FALSE
Dicumarol	A6KXG4	BVU_0413	UPF0246 protein BVU_0413	0.0862078	3.74244	0.0133198	0.052953	0.0238434	FALSE
Dicumarol	A6L2I4	BVU_2238	DUF4348 domain-containing protein	-0.0749857	-3.73581	0.0134115	0.0532088	0.0239366	FALSE
Dicumarol	A6KWC7	BVU_0003	Vitamin B12-dependent ribonucleotide reductase	-0.0559984	-3.73094	0.0134794	0.0533056	0.0240054	FALSE
Dicumarol	A6L5J5	tal	Probable transaldolase	0.0721357	3.73013	0.0134906	0.0533056	0.0240167	FALSE
Dicumarol	A6L382	BVU_2489	Biotin carboxyl carrier protein	-0.0600886	-3.70911	0.0137881	0.0543329	0.0243979	FALSE
Dicumarol	A6L4C7	BVU_2902	Putative membrane protein	0.076602	3.70784	0.0138064	0.0543329	0.0244211	FALSE
Dicumarol	A6KXG5	BVU_0414	Major outer membrane protein OmpA	0.15968	3.68849	0.0140873	0.0553267	0.0247765	FALSE
Dicumarol	A6L1I4	pyrH	Uridylate kinase	0.110961	3.68147	0.0141908	0.0556211	0.0249065	FALSE
Dicumarol	A6KXG8	cysD	Sulfate adenylyltransferase subunit 2	0.0545179	3.66637	0.0144165	0.0563921	0.0251879	FALSE
Dicumarol	A6KZH7	BVU_1150	Two-component system sensor histidine kinase/response regulator, hybrid	-0.193445	-3.66309	0.014466	0.0564128	0.0252494	FALSE
Dicumarol	A6L7T5	ung	Uracil-DNA glycosylase	0.0695779	3.66219	0.0144797	0.0564128	0.0252662	FALSE
Dicumarol	A6L1V8	leuC	3-isopropylmalate dehydratase large subunit	-0.0566202	-3.65624	0.0145701	0.0566519	0.0253781	FALSE
Dicumarol	A6KY83	BVU_0691	Glycosyltransferase subfamily 4-like N-terminal domain-containing protein	-0.0577073	-3.64964	0.0146714	0.056932	0.0255027	FALSE
Dicumarol	A6KYJ6	rpsJ	30S ribosomal protein S10	-0.0591496	-3.6375	0.0148595	0.0575473	0.025733	FALSE
Dicumarol	A6KYI0	rplF	50S ribosomal protein L6	-0.0554249	-3.63521	0.0148952	0.0575713	0.0257766	FALSE
Dicumarol	A6L087	BVU_1413	Putative RNA-binding protein	-0.0626672	-3.62901	0.0149926	0.0578329	0.025895	FALSE
Dicumarol	A6KY86	BVU_0694	Putative epimerase/dehydratase	-0.115883	-3.61579	0.0152029	0.0583551	0.026149	FALSE
Dicumarol	A6L4W7	BVU_3097	Ribonucleoside-diphosphate reductase subunit beta	-0.0541239	-3.61505	0.0152147	0.0583551	0.0261631	FALSE
Dicumarol	A6KY19	BVU_0625	Glycoside hydrolase family 92	-0.0608462	-3.61485	0.0152179	0.0583551	0.026167	FALSE
Dicumarol	A6KWD1	BVU_0007	Glycosyltransferase family 2	0.136541	3.60684	0.015347	0.0586423	0.0263219	FALSE
Dicumarol	A6L128	BVU_1716	DUF4468 domain-containing protein	-0.0775789	-3.60536	0.0153711	0.0586423	0.0263507	FALSE
Dicumarol	A6KZL9	BVU_1192	Tricorn protease homolog	-0.0632156	-3.60462	0.0153831	0.0586423	0.026365	FALSE
Dicumarol	A6L1S6	BVU_1968	Putative ABC transporter ATP-binding protein	0.081366	3.59881	0.0154776	0.0588875	0.0264778	FALSE
Dicumarol	A6KWC9	BVU_0005	7,8-dihydroneopterin aldolase	0.199719	3.59321	0.0155696	0.0591218	0.026587	FALSE
Dicumarol	A6L249	BVU_2102	Uncharacterized protein	0.0573713	3.59026	0.0156182	0.059191	0.0266446	FALSE
Dicumarol	A6L207	BVU_2056	Putative outer membrane protein, probably involved in nutrient binding	-0.0565644	-3.58703	0.0156718	0.059279	0.026708	FALSE
Dicumarol	A6L5Z3	BVU_3483	ATPase involved in chromosome partitioning	0.067849	3.57418	0.0158866	0.0599749	0.0269833	FALSE
Dicumarol	A6L1N2	BVU_1923	DUF349 domain-containing protein	-0.0564281	-3.57073	0.0159447	0.060078	0.0270575	FALSE
Dicumarol	A6KWH4	BVU_0058	Drug efflux protein	0.0751203	3.55293	0.0162491	0.0611066	0.0274438	FALSE
Dicumarol	A6L666	BVU_3562	V-type ATP synthase subunit I	0.0661115	3.55074	0.0162871	0.0611317	0.0274919	FALSE
Dicumarol	A6KYL4	BVU_0829	Acetyltransferase	-0.057072	-3.5345	0.0165713	0.0620785	0.0278488	FALSE
Dicumarol	A6L384	BVU_2491	Propionyl-CoA carboxylase beta chain	-0.0538097	-3.52852	0.0166775	0.0623565	0.0279814	FALSE
Dicumarol	A6L7R5	BVU_4127	HU domain-containing protein	0.0629103	3.52195	0.0167948	0.0625808	0.0281274	FALSE
Dicumarol	A6KXZ2	BVU_0598	Rhamnulose-1-phosphate aldolase	-0.0761061	-3.52157	0.0168017	0.0625808	0.028136	FALSE
Dicumarol	A6L2R2	BVU_2317	Ribose 5-phosphate isomerase B	-0.0710119	-3.51812	0.0168638	0.0626923	0.0282131	FALSE
Dicumarol	A6KWW0	BVU_0196	Putative outer membrane efflux protein	0.061123	3.51112	0.0169906	0.0630432	0.0283699	FALSE
Dicumarol	A6L1L2	BVU_1902	Outer membrane protein beta-barrel domain-containing protein	-0.0682903	-3.50313	0.0171365	0.0634638	0.0285496	FALSE
Dicumarol	A6L3V5	BVU_2719	Putative long-chain-fatty-acid--CoA ligase	-0.0696699	-3.49458	0.0172944	0.0639269	0.0287432	FALSE
Dicumarol	A6L0A0	BVU_1426	Peptidyl-prolyl cis-trans isomerase	-0.0610919	-3.46217	0.0179079	0.0659842	0.0294868	FALSE
Dicumarol	A6L3R2	BVU_2674	Putative EPS related membrane protein	-0.335019	-3.46016	0.0179467	0.0659842	0.0295333	FALSE
Dicumarol	A6L167	nuoI	NADH-quinone oxidoreductase subunit I	-0.0600455	-3.45986	0.0179526	0.0659842	0.0295403	FALSE
Dicumarol	A6KYP6	BVU_0865	DUF6242 domain-containing protein	-0.0572971	-3.45658	0.0180163	0.0660591	0.0296167	FALSE
Dicumarol	A6KWI9	BVU_0073	DnaJ domain protein	0.0541497	3.45532	0.0180408	0.0660591	0.029646	FALSE
Dicumarol	A6L362	BVU_2469	Tyrosine type site-specific recombinase	0.0639732	3.44542	0.0182346	0.0666436	0.0298771	FALSE
Dicumarol	A6L0S8	BVU_1606	Bifunctional fucokinase/L-fucose-1-P-guanylyltransferase	-0.0532513	-3.43752	0.018391	0.0669437	0.0300626	FALSE
Dicumarol	A6L217	BVU_2066	Putative aminotransferase	-0.0653927	-3.43624	0.0184166	0.0669437	0.0300929	FALSE
Dicumarol	A6L6Y2	BVU_3835	Sialic acid-specific 9-O-acetylesterase	0.0907257	3.43608	0.0184198	0.0669437	0.0300967	FALSE
Dicumarol	A6KXV2	BVU_0556	Glycoside hydrolase family 3, candidate beta-glycosidase	-0.06033	-3.42098	0.0187236	0.0678614	0.0304542	FALSE
Dicumarol	A6L4R5	BVU_3042	DNA-directed RNA polymerase subunit omega	0.0559299	3.41895	0.0187649	0.0678614	0.0305025	FALSE
Dicumarol	A6KY27	clpS	ATP-dependent Clp protease adapter protein ClpS	0.0545242	3.41836	0.0187768	0.0678614	0.0305165	FALSE
Dicumarol	A6KYI7	rpmC	50S ribosomal protein L29	0.0821904	3.40469	0.0190578	0.0687492	0.0308437	FALSE
Dicumarol	A6KZZ2	BVU_1317	Leucine aminopeptidase	-0.0563552	-3.39419	0.0192767	0.0693028	0.0310969	FALSE
Dicumarol	A6KX90	BVU_0334	glutamate formimidoyltransferase	0.120092	3.39392	0.0192824	0.0693028	0.0311035	FALSE
Dicumarol	A6L1Q2	BVU_1944	Biopolymer transporter ExbD	-0.0725797	-3.38774	0.0194128	0.0696429	0.0312534	FALSE
Dicumarol	A6L1Z3	metAA	Homoserine O-acetyltransferase	0.0532718	3.37629	0.0196567	0.0703882	0.0315323	FALSE
Dicumarol	A6KY64	BVU_0672	DUF3696 domain-containing protein	0.0590434	3.372	0.0197489	0.0704052	0.0316372	FALSE
Dicumarol	A6KXW2	BVU_0568	Putative outer membrane protein, probably involved in nutrient binding	-0.0936828	-3.36999	0.0197924	0.0704052	0.0316866	FALSE
Dicumarol	A6L4Q1	BVU_3027	Putative long-chain-fatty-acid-CoA ligase	0.0556106	3.36944	0.0198043	0.0704052	0.0317001	FALSE
Dicumarol	A6L4W2	BVU_3092	Putative TonB-dependent outer membrane protein	-0.0749804	-3.36936	0.019806	0.0704052	0.0317021	FALSE
Dicumarol	A6L3T1	BVU_2693	Putative outer membrane protein, probably involved in nutrient binding	-0.0573845	-3.36141	0.019979	0.0708852	0.0318979	FALSE
Dicumarol	A6L0A6	BVU_1432	DUF4369 domain-containing protein	-0.0586575	-3.35982	0.0200138	0.0708852	0.0319372	FALSE
Dicumarol	A6L580	BVU_3215	Uncharacterized protein	-0.0585382	-3.35402	0.0201412	0.0712072	0.0320822	FALSE
Dicumarol	A6L5L9	BVU_3357	RNA methyltransferase	-0.0723683	-3.33559	0.0205525	0.0725296	0.0325602	FALSE
Dicumarol	A6KYY0	BVU_0949	Peptidase M60 domain-containing protein	-0.0496578	-3.3316	0.0206427	0.0727162	0.0326644	FALSE
Dicumarol	A6L681	BVU_3582	3-deoxy-8-phosphooctulonate synthase	0.0622904	3.31769	0.0209612	0.0737046	0.0330301	FALSE
Dicumarol	A6KYI8	rplP	50S ribosomal protein L16	-0.0867047	-3.31088	0.021119	0.0741258	0.0332102	FALSE
Dicumarol	A6KWD0	BVU_0006	Putative DNA repair photolyase	0.0763578	3.30557	0.021243	0.0743324	0.0333512	FALSE
Dicumarol	A6L5L8	BVU_3356	Pseudouridine synthase	-0.0622746	-3.30509	0.0212542	0.0743324	0.0333639	FALSE
Dicumarol	A6L2J8	dpp7	Dipeptidyl-peptidase 7	-0.0539874	-3.3031	0.021301	0.0743625	0.033417	FALSE
Dicumarol	A6L7D8	BVU_3999	Putative phosphoribosylpyrophosphate amidotransferase	0.0497088	3.29584	0.0214723	0.0747796	0.0336108	FALSE
Dicumarol	A6KZR2	coaD	Phosphopantetheine adenylyltransferase	0.0855571	3.29479	0.0214972	0.0747796	0.0336389	FALSE
Dicumarol	A6KYX8	BVU_0947	Putative outer membrane protein, probably involved in nutrient binding	-0.0758292	-3.27428	0.0219906	0.0763594	0.0341917	FALSE
Dicumarol	A6KWV6	BVU_0192	ABC transporter ATP-binding protein	0.0818359	3.27213	0.0220431	0.0764055	0.0342502	FALSE
Dicumarol	A6L2U8	BVU_2353	Putative outer membrane protein OprM	0.07998	3.25835	0.0223827	0.0774449	0.0346262	FALSE
Dicumarol	A6L7P7	pgi	Glucose-6-phosphate isomerase	0.0556486	3.25347	0.0225043	0.0776894	0.0347601	FALSE
Dicumarol	A6L3T4	BVU_2696	F5/8 type C domain-containing protein	-0.0514188	-3.25232	0.0225331	0.0776894	0.0347917	FALSE
Dicumarol	A6L4G2	BVU_2937	Lactoylglutathione lyase	0.0504751	3.2494	0.0226064	0.0778044	0.0348721	FALSE
Dicumarol	A6KYI4	rplX	50S ribosomal protein L24	-0.0611522	-3.24642	0.0226815	0.0779251	0.0349543	FALSE
Dicumarol	A6KZB3	BVU_1086	Putative lipoprotein	-0.0851716	-3.23604	0.0229449	0.0786514	0.0352415	FALSE
Dicumarol	A6KWT2	BVU_0168	Tyrosine type site-specific recombinase	0.0664086	3.23217	0.0230441	0.0786514	0.0353491	FALSE
Dicumarol	A6L0U5	asnS	Asparagine--tRNA ligase	0.0539091	3.23071	0.0230817	0.0786514	0.0353899	FALSE
Dicumarol	A6L2K1	BVU_2256	Putative integral membrane protein, with calcineurin-like phosphoesterase domain	0.0607782	3.23038	0.0230901	0.0786514	0.0353989	FALSE
Dicumarol	A6KZN7	dtd	D-aminoacyl-tRNA deacylase	-0.070329	-3.2302	0.0230948	0.0786514	0.035404	FALSE
Dicumarol	A6L079	mraZ	Transcriptional regulator MraZ	0.0705255	3.21813	0.023408	0.0795791	0.0357417	FALSE
Dicumarol	A6KXG0	BVU_0409	DUF4595 domain-containing protein	0.0532807	3.21643	0.0234524	0.0795911	0.0357893	FALSE
Dicumarol	A6L7K4	BVU_4066	Putative carbohydrate metabolism domain-containing protein	0.0603552	3.20553	0.0237402	0.0804278	0.0360969	FALSE
Dicumarol	A6L6Z1	hisA	1-(5-phosphoribosyl)-5-[(5-phosphoribosylamino)methylideneamino] imidazole-4-carboxamide isomerase	0.05102	3.19219	0.0240974	0.081496	0.0364755	FALSE
Dicumarol	A6L668	BVU_3564	V-type ATP synthase subunit B	0.0529296	3.1887	0.0241921	0.0816406	0.0365753	FALSE
Dicumarol	A6KXX5	BVU_0581	Possible phosphodiesterase/nucleotide pyrophosphatase-like protein	-0.0575917	-3.1865	0.0242518	0.0816406	0.0366382	FALSE
Dicumarol	A6L669	atpA	V-type ATP synthase alpha chain	0.0517462	3.18501	0.0242923	0.0816406	0.0366807	FALSE
Dicumarol	A6KWW8	BVU_0204	Putative Na+/H+ antiporter	0.0537047	3.18444	0.0243078	0.0816406	0.036697	FALSE
Dicumarol	A6L590	BVU_3225	Translocation/assembly module TamB	0.0681981	3.16808	0.0247588	0.0830124	0.0371678	FALSE
Dicumarol	A6KX92	hutI	Imidazolonepropionase	0.0675403	3.15749	0.0250558	0.0838639	0.0374749	FALSE
Dicumarol	A6L4C1	BVU_2896	DUF4270 domain-containing protein	-0.0501152	-3.15067	0.025249	0.084188	0.0376735	FALSE
Dicumarol	A6L6G2	BVU_3665	Uncharacterized protein	0.0512811	3.14878	0.0253028	0.084188	0.0377287	FALSE
Dicumarol	A6L787	BVU_3948	Glycosyltransferase	0.0516762	3.14878	0.0253029	0.084188	0.0377287	FALSE
Dicumarol	A6L0S6	BVU_1604	Protease IV	0.0523727	3.14799	0.0253256	0.084188	0.0377519	FALSE
Dicumarol	A6L077	BVU_1403	Uncharacterized protein	0.14013	3.14301	0.0254683	0.0845185	0.0378978	FALSE
Dicumarol	A6KZ59	BVU_1030	Putative exporter	0.108078	3.13825	0.0256054	0.0847663	0.0380373	FALSE
Dicumarol	A6KYK8	nusG	Transcription termination/antitermination protein NusG	-0.048007	-3.1374	0.0256301	0.0847663	0.0380624	FALSE
Dicumarol	A6KYH9	rplR	50S ribosomal protein L18	-0.0604007	-3.13301	0.0257577	0.0850441	0.0381919	FALSE
Dicumarol	A6L725	rnfE	Ion-translocating oxidoreductase complex subunit E	-0.0877087	-3.12677	0.0259401	0.0855014	0.0383761	FALSE
Dicumarol	A6L1M1	BVU_1911	GTP pyrophosphokinase	0.0530301	3.12253	0.0260647	0.085624	0.0385015	FALSE
Dicumarol	A6L735	glsA	Glutaminase	0.0655828	3.1218	0.0260863	0.085624	0.0385232	FALSE
Dicumarol	A6L2Q8	BVU_2313	Ketoisovalerate oxidoreductase subunit VorB	0.0465756	3.12103	0.0261092	0.085624	0.0385462	FALSE
Dicumarol	A6L2S3	BVU_2328	Putative folylpolyglutamate synthase	0.0645186	3.11507	0.0262859	0.0860586	0.0387232	FALSE
Dicumarol	A6L3C7	BVU_2534	YtxH domain-containing protein	0.0634997	3.1017	0.0266877	0.0872276	0.0391229	FALSE
Dicumarol	A6KX18	BVU_0262	Putative transport-related membrane protein	-0.113159	-3.0947	0.0269006	0.087719	0.0393331	FALSE
Dicumarol	A6L6T1	BVU_3784	Outer membrane protein oprM	-0.0554726	-3.09293	0.0269548	0.087719	0.0393864	FALSE
Dicumarol	A6L162	nuoN	NADH-quinone oxidoreductase subunit N	0.0668012	3.09135	0.0270033	0.087719	0.0394341	FALSE
Dicumarol	A6KZ86	BVU_1059	DUF4249 domain-containing protein	-0.0620176	-3.09087	0.0270182	0.087719	0.0394487	FALSE
Dicumarol	A6KZU8	BVU_1272	Fructokinase	0.0737804	3.08918	0.02707	0.0877411	0.0394996	FALSE
Dicumarol	A6L730	BVU_3891	SoxR reducing system RseC family protein	-0.0700844	-3.08189	0.0272955	0.088325	0.0397201	FALSE
Dicumarol	A6KXD9	BVU_0384	3-oxoacyl-[acyl-carrier-protein] reductase	0.0459914	3.07934	0.027375	0.0884181	0.0397976	FALSE
Dicumarol	A6L3K8	BVU_2619	Uncharacterized protein	-0.0601711	-3.07806	0.0274151	0.0884181	0.0398365	FALSE
Dicumarol	A6L4P6	BVU_3022	DUF3298 and DUF4163 domain-containing protein	0.0626562	3.06602	0.0277938	0.0894914	0.0402089	FALSE
Dicumarol	A6L1E0	BVU_1828	PSP1 C-terminal domain-containing protein	0.0559057	3.06023	0.027978	0.0899359	0.0403888	FALSE
Dicumarol	A6L6E7	BVU_3650	GAF domain-containing protein involved in signal transduction	0.0561506	3.0582	0.0280432	0.0899968	0.0404522	FALSE
Dicumarol	A6KX65	BVU_0309	methylmalonyl-CoA mutase	0.047074	3.05087	0.0282791	0.0906047	0.0406812	FALSE
Dicumarol	A6L0B0	BVU_1437	Abi family protein	0.0641039	3.0475	0.0283883	0.0908052	0.0407867	FALSE
Dicumarol	A6L3F3	BVU_2560	Peptidyl-prolyl cis-trans isomerase	-0.0469072	-3.04229	0.0285581	0.0911987	0.0409503	FALSE
Dicumarol	A6L6W1	BVU_3814	Uncharacterized protein	0.0517948	3.04019	0.0286267	0.0912681	0.0410163	FALSE
Dicumarol	A6KY92	BVU_0700	Putative UDP-ManNAc dehydrogenase	-0.138582	-3.03769	0.0287089	0.0913807	0.0410951	FALSE
Dicumarol	A6KZE8	BVU_1121	Peptidase	0.0561468	3.03523	0.0287898	0.0914887	0.0411726	FALSE
Dicumarol	A6KXA5	BVU_0350	Putative GTP-binding protein, putative GTPase	0.0453857	3.03351	0.0288467	0.09152	0.0412269	FALSE
Dicumarol	A6KXL9	BVU_0473	Putative ThiJ family intracellular protease	0.0455207	3.02347	0.0291807	0.0924291	0.0415447	FALSE
Dicumarol	A6KXB5	BVU_0360	Transcriptional regulator of sugar metabolism	-0.0450294	-3.01643	0.0294178	0.0930061	0.0417689	FALSE
Dicumarol	A6L2L3	BVU_2268	Tetratricopeptide repeat protein	0.047629	3.01523	0.0294583	0.0930061	0.0418071	FALSE
Dicumarol	A6L639	BVU_3529	Putative carbon-nitrogen hydrolase	-0.0484346	-3.01205	0.029566	0.0931952	0.0419084	FALSE
Dicumarol	A6L728	rnfC	Ion-translocating oxidoreductase complex subunit C	-0.0921223	-3.00562	0.0297856	0.0937355	0.0421142	FALSE
Dicumarol	A6L1Z9	BVU_2048	DUF1847 domain-containing protein	0.0694855	3.0005	0.0299615	0.0941371	0.0422783	FALSE
Dicumarol	A6L5X9	BVU_3469	Probable transcriptional regulatory protein BVU_3469	-0.055774	-2.99804	0.0300465	0.0942521	0.0423574	FALSE
Dicumarol	A6KXP0	BVU_0494	Two-component system response regulator	-0.0843258	-2.97544	0.0308403	0.0965485	0.0430885	FALSE
Dicumarol	A6L3P8	BVU_2660	Acylneuraminate cytidylyltransferase, putative	-0.489789	-2.97439	0.0308777	0.0965485	0.0431227	FALSE
Dicumarol	A6L2H2	BVU_2226	Two-component system sensor histidine kinase/response regulator, hybrid	-0.062515	-2.97116	0.0309932	0.0967545	0.0432279	FALSE
Dicumarol	A6L5G0	BVU_3295	Putative universal stress protein UspA	0.084756	2.96694	0.0311447	0.0970719	0.0433655	FALSE
Dicumarol	A6KXP9	BVU_0503	DNA repair and recombination protein, putative helicase	0.093032	2.96542	0.0311996	0.0970877	0.0434153	FALSE
Dicumarol	A6KYQ2	murI	Glutamate racemase	-0.0929023	-2.96145	0.0313432	0.0973788	0.043545	FALSE
Dicumarol	A6L625	gpmA	2,3-bisphosphoglycerate-dependent phosphoglycerate mutase	0.0713509	2.95386	0.0316199	0.0979593	0.0437941	FALSE
Dicumarol	A6KYS5	BVU_0894	adenosylhomocysteine nucleosidase	0.047379	2.95357	0.0316306	0.0979593	0.0438037	FALSE
Dicumarol	A6L0E3	BVU_1470	Outer membrane protein beta-barrel domain-containing protein	0.180706	2.94362	0.0319975	0.0989124	0.0441314	FALSE
Dicumarol	A6L080	BVU_1406	Putative acyltransferase ACT14924-like acyltransferase domain-containing protein	-0.0612868	-2.94248	0.0320399	0.0989124	0.0441691	FALSE
Dicumarol	A6L7N8	BVU_4100	Single-stranded DNA-binding protein	-0.0608249	-2.93592	0.0322848	0.0992834	0.0443861	FALSE
Dicumarol	A6L5U5	BVU_3435	Lipoprotein	0.0554312	2.93549	0.0323008	0.0992834	0.0444003	FALSE
Dicumarol	A6L2E6	BVU_2199	Thiol-disulfide isomerase and thioredoxin	0.0511902	2.93517	0.032313	0.0992834	0.0444111	FALSE
Dicumarol	A6L4S6	BVU_3053	Altronate hydrolase	-0.0692161	-2.92899	0.0325457	0.099841	0.0446161	FALSE
Dicumarol	A6L0U3	BVU_1626	Adenylosuccinate lyase	0.0460875	2.92509	0.0326937	0.0999886	0.044746	FALSE
Dicumarol	A6L0X6	BVU_1659	Meso-diaminopimelate D-dehydrogenase	0.0572036	2.92502	0.0326965	0.0999886	0.0447484	FALSE
Dicumarol	A6L6P5	BVU_3748	Adenosine deaminase domain-containing protein	-0.0468648	-2.90682	0.0333969	0.10197	0.0453572	FALSE
Dicumarol	A6KXD2	BVU_0377	Peptidyl-prolyl cis-trans isomerase	-0.0448824	-2.89998	0.0336642	0.102626	0.0455872	FALSE
Dicumarol	A6KYD2	BVU_0740	Putative outer membrane protein, probably involved in nutrient binding	-0.085166	-2.89357	0.0339172	0.103235	0.0458035	FALSE
Dicumarol	A6L7S2	BVU_4134	Glycoside hydrolase family 2, candidate beta-galactosidase	-0.0451528	-2.89123	0.0340102	0.103357	0.0458828	FALSE
Dicumarol	A6KY78	BVU_0686	Putative UDP-GlcNAc 2-epimerase	-0.11	-2.88731	0.0341664	0.103587	0.0460155	FALSE
Dicumarol	A6L1P3	BVU_1934	Putative ArgK protein	-0.0556657	-2.88666	0.0341923	0.103587	0.0460375	FALSE
Dicumarol	A6L3V8	BVU_2722	Ribonuclease BN	0.0761825	2.88066	0.034433	0.104154	0.046241	FALSE
Dicumarol	A6KZ85	BVU_1058	Putative outer membrane protein, probably involved in nutrient binding	0.0447231	2.87319	0.0347356	0.104629	0.0464953	FALSE
Dicumarol	A6KWZ3	BVU_0235	Putative periplasmic protein	0.0555579	2.87181	0.0347917	0.104629	0.0465423	FALSE
Dicumarol	A6KXN3	sbcD	Nuclease SbcCD subunit D	0.0558946	2.87086	0.0348304	0.104629	0.0465747	FALSE
Dicumarol	A6L2W6	BVU_2371	Uncharacterized protein	-0.0858568	-2.86968	0.0348787	0.104629	0.0466151	FALSE
Dicumarol	A6L6S6	BVU_3779	Ribosomal large subunit pseudouridine synthase A	-0.0688063	-2.86899	0.0349067	0.104629	0.0466384	FALSE
Dicumarol	A6KZR0	BVU_1234	N-acetyltransferase	-0.0532489	-2.86886	0.0349122	0.104629	0.0466431	FALSE
Dicumarol	A6KXL0	folE	GTP cyclohydrolase 1	0.0766887	2.86535	0.035056	0.104899	0.0467629	FALSE
Dicumarol	A6L6Y9	purU	Formyltetrahydrofolate deformylase	0.0623565	2.86313	0.0351475	0.105011	0.046839	FALSE
Dicumarol	A6L7P3	BVU_4105	Thioredoxin domain-containing protein	-0.0498013	-2.86124	0.0352255	0.105083	0.0469037	FALSE
Dicumarol	A6KXS9	BVU_0533	Acid phosphatase	-0.0534412	-2.85799	0.0353599	0.105323	0.0470149	FALSE
Dicumarol	A6L090	purE	N5-carboxyaminoimidazole ribonucleotide mutase	0.053449	2.85324	0.0355576	0.10575	0.047178	FALSE
Dicumarol	A6L0U9	rplM	50S ribosomal protein L13	-0.0463398	-2.85021	0.0356846	0.105881	0.0472824	FALSE
Dicumarol	A6KYR2	BVU_0881	Magnesium chelatase, subunit ChlI	0.0577075	2.84959	0.0357105	0.105881	0.0473037	FALSE
Dicumarol	A6L3U9	BVU_2712	Histone H1	0.128223	2.84466	0.0359178	0.106334	0.0474734	FALSE
Dicumarol	A6L110	BVU_1693	Bifunctional purine biosynthesis protein, putative 5-aminoimidazole-4-carboxamide ribonucleotide transformylase/IMP cyclohydrolase	-0.0483225	-2.83901	0.0361573	0.106881	0.0476687	FALSE
Dicumarol	A6KYH4	map	Methionine aminopeptidase	-0.0454635	-2.83607	0.0362828	0.107089	0.0477705	FALSE
Dicumarol	A6L064	rpsT	30S ribosomal protein S20	-0.0714188	-2.83377	0.0363811	0.107217	0.0478501	FALSE
Dicumarol	A6L3J9	BVU_2608	Myo-inositol-1-phosphate synthase	0.042004	2.82865	0.0366011	0.107464	0.0480277	FALSE
Dicumarol	A6L4N9	BVU_3015	Oxidoreductase, Fe-dependent alcohol dehydrogenase family	0.0609392	2.8282	0.0366206	0.107464	0.0480434	FALSE
Dicumarol	A6KXL8	ispD	2-C-methyl-D-erythritol 4-phosphate cytidylyltransferase	0.0482421	2.82726	0.036661	0.107464	0.0480759	FALSE
Dicumarol	A6KYJ7	fusA	Elongation factor G	-0.0473959	-2.82669	0.0366856	0.107464	0.0480957	FALSE
Dicumarol	A6L1K7	BVU_1896	Putative ADP-ribosylglycohydrolase	0.065835	2.82273	0.0368573	0.1078	0.0482334	FALSE
Dicumarol	A6KZW7	BVU_1291	Putative integral membrane protein	0.0465744	2.82028	0.0369639	0.1078	0.0483187	FALSE
Dicumarol	A6KXJ9	BVU_0448	Uncharacterized protein	0.0982825	2.82023	0.0369662	0.1078	0.0483206	FALSE
Dicumarol	A6L6E6	BVU_3649	Purine nucleoside phosphorylase II	0.0633075	2.81796	0.0370653	0.107821	0.0483996	FALSE
Dicumarol	A6L5E4	rpmB	50S ribosomal protein L28	-0.0435371	-2.81752	0.0370844	0.107821	0.0484149	FALSE
Dicumarol	A6L5R8	BVU_3406	Putative DNA processing enzyme DprA	0.0885941	2.81446	0.0372186	0.10805	0.0485217	FALSE
Dicumarol	A6L3D3	BVU_2540	Peptidase S9 prolyl oligopeptidase catalytic domain-containing protein	0.0517846	2.81204	0.037325	0.108198	0.0486062	FALSE
Dicumarol	A6L4W0	BVU_3090	1-deoxy-D-xylulose-5-phosphate synthase	0.0690123	2.81009	0.0374109	0.108286	0.0486742	FALSE
Dicumarol	A6L4U1	BVU_3071	Putative metallo-beta-lactamase superfamily hydrolase	-0.058178	-2.80117	0.0378073	0.109271	0.0489867	FALSE
Dicumarol	A6KWZ5	BVU_0237	Putative cation efflux transporter	0.0516813	2.78771	0.0384143	0.110861	0.0494603	FALSE
Dicumarol	A6L3M1	BVU_2632	OMP_b-brl domain-containing protein	-0.0554614	-2.78314	0.038623	0.11111	0.0496218	FALSE
Dicumarol	A6KZ25	BVU_0996	DNA-binding protein HU-beta	0.0780202	2.78064	0.0387375	0.11111	0.04971	FALSE
Dicumarol	A6L3K7	ribH	6,7-dimethyl-8-ribityllumazine synthase	-0.0458197	-2.77976	0.0387779	0.11111	0.0497411	FALSE
Dicumarol	A6L2T0	BVU_2335	UPF0145 protein BVU_2335	0.0761319	2.77828	0.0388461	0.11111	0.0497936	FALSE
Dicumarol	A6L713	BVU_3874	Dipeptidase	-0.0685719	-2.77815	0.0388518	0.11111	0.049798	FALSE
Dicumarol	A6KYQ5	rbfA	Ribosome-binding factor A	0.0833952	2.77754	0.0388801	0.11111	0.0498197	FALSE
Dicumarol	A6KX85	BVU_0329	Putative histidine decarboxylase	0.106793	2.77711	0.0389	0.11111	0.049835	FALSE
Dicumarol	A6KZ89	BVU_1062	Putative acetyltransferase	-0.0532834	-2.77529	0.038984	0.111187	0.0498994	FALSE
Dicumarol	A6KZ90	BVU_1063	Putative LPS biosynthesis related UDP-galactopyranose mutase	-0.0502988	-2.773	0.0390899	0.111326	0.0499804	FALSE
Dicumarol	A6KYJ8	rpsG	30S ribosomal protein S7	-0.0415102	-2.76752	0.0393453	0.111787	0.0501752	FALSE
Dicumarol	A6L4Y3	cbiA	Cobyrinate a,c-diamide synthase	0.0594234	2.76608	0.0394125	0.111787	0.0502263	FALSE
Dicumarol	A6KXE4	BVU_0390	Putative outer membrane protein, probably involved in nutrient binding	-0.0781495	-2.76568	0.0394311	0.111787	0.0502404	FALSE
Dicumarol	A6L1R6	BVU_1958	Putative helicase	0.0487786	2.76404	0.0395082	0.111787	0.0502989	FALSE
Dicumarol	A6L223	BVU_2072	Aminopeptidase	-0.041357	-2.7625	0.0395803	0.111787	0.0503535	FALSE
Dicumarol	A6L0D6	BVU_1463	Biotin carboxylase	0.0509776	2.76216	0.0395961	0.111787	0.0503654	FALSE
Dicumarol	A6KWE3	BVU_0019	Putative outer membrane protein, probably involved in nutrient binding	-0.200038	-2.75033	0.0401571	0.113207	0.0508039	FALSE
Dicumarol	A6KXJ4	clpX	ATP-dependent Clp protease ATP-binding subunit ClpX	-0.0425159	-2.74558	0.040385	0.113685	0.0509807	FALSE
Dicumarol	A6L040	BVU_1365	Beta-galactosidase	-0.0644314	-2.74003	0.0406524	0.114273	0.0511871	FALSE
Dicumarol	A6L5T7	BVU_3427	HNH nuclease domain-containing protein	0.0960979	2.73704	0.0407976	0.114516	0.0512988	FALSE
Dicumarol	A6L3C9	BVU_2536	Putative peptidase	0.04103	2.73542	0.0408768	0.114573	0.0513595	FALSE
Dicumarol	A6L3L6	BVU_2627	Putative peptidyl-dipeptidase	0.0417908	2.73272	0.0410084	0.114747	0.0514603	FALSE
Dicumarol	A6KZB0	BVU_1083	Putative outer membrane protein, probably involved in nutrient binding	-0.115815	-2.73173	0.0410568	0.114747	0.0514973	FALSE
Dicumarol	A6KX89	hutU	Urocanate hydratase	-0.0458592	-2.73014	0.0411349	0.114797	0.0515569	FALSE
Dicumarol	A6L227	rny	Ribonuclease Y	-0.0461208	-2.72896	0.0411927	0.114797	0.051601	FALSE
Dicumarol	A6L1R2	BVU_1954	tRNA and rRNA cytosine-C5-methylase	-0.0535553	-2.72434	0.0414204	0.115044	0.0517742	FALSE
Dicumarol	A6L019	BVU_1344	Uncharacterized protein	-0.0593984	-2.72434	0.0414205	0.115044	0.0517742	FALSE
Dicumarol	A6L6G4	BVU_3667	DUF3375 domain-containing protein	0.101402	2.72357	0.0414585	0.115044	0.0518031	FALSE
Dicumarol	A6KWV9	BVU_0195	Membrane fusion efflux protein	0.0441376	2.72047	0.041612	0.115306	0.0519193	FALSE
Dicumarol	A6KWC8	BVU_0004	Putative exported protein	0.0538988	2.71589	0.0418403	0.115774	0.0520916	FALSE
Dicumarol	A6KXU8	proA	Gamma-glutamyl phosphate reductase	0.0476932	2.7136	0.0419553	0.115928	0.0521781	FALSE
Dicumarol	A6KZJ0	BVU_1163	Putative coenzyme A transferase	-0.0449004	-2.71038	0.0421168	0.116132	0.0522991	FALSE
Dicumarol	A6L5X6	ispE	4-diphosphocytidyl-2-C-methyl-D-erythritol kinase	0.0511678	2.70976	0.0421484	0.116132	0.0523228	FALSE
Dicumarol	A6L349	BVU_2456	DUF4848 domain-containing protein	-0.042231	-2.69657	0.042819	0.117813	0.0528417	FALSE
Dicumarol	A6L1S9	pfkA	ATP-dependent 6-phosphofructokinase	0.0743803	2.69486	0.0429066	0.117887	0.052909	FALSE
Dicumarol	A6L4T8	BVU_3065	Putative surface membrane protein	-0.0822895	-2.68916	0.0432006	0.118413	0.0531342	FALSE
Dicumarol	A6L6N8	BVU_3741	Uncharacterized protein	0.0466845	2.6888	0.0432196	0.118413	0.0531487	FALSE
Dicumarol	A6L2F5	BVU_2208	Carboxymuconolactone decarboxylase-like domain-containing protein	0.10603	2.68592	0.0433688	0.118655	0.0532625	FALSE
Dicumarol	A6KZJ2	miaB	tRNA-2-methylthio-N(6)-dimethylallyladenosine synthase	-0.0405784	-2.68113	0.0436187	0.119171	0.0534525	FALSE
Dicumarol	A6L4Q8	uxuA	Mannonate dehydratase	-0.0490307	-2.67768	0.0437996	0.119498	0.0535895	FALSE
Dicumarol	A6L333	BVU_2439	tryptophan synthase	-0.0399952	-2.67236	0.0440807	0.119705	0.0538015	FALSE
Dicumarol	A6L3Y9	rpsP	30S ribosomal protein S16	-0.0563383	-2.67165	0.0441184	0.119705	0.0538299	FALSE
Dicumarol	A6KWJ0	prfC	Peptide chain release factor 3	-0.0464331	-2.67093	0.0441561	0.119705	0.0538582	FALSE
Dicumarol	A6L1H4	BVU_1863	Multidrug efflux membrane fusion protein	-0.0474865	-2.67063	0.044172	0.119705	0.0538702	FALSE
Dicumarol	A6L6Y3	BVU_3836	Pantothenate kinase	-0.0424121	-2.66934	0.0442405	0.119705	0.0539216	FALSE
Dicumarol	A6L589	BVU_3224	Agmatine deiminase	0.0511603	2.66928	0.0442441	0.119705	0.0539243	FALSE
Dicumarol	A6L687	BVU_3588	GMP synthase (glutamine-hydrolyzing)	0.0429752	2.66662	0.0443859	0.119922	0.0540305	FALSE
Dicumarol	A6L0X8	BVU_1661	HU domain-containing protein	-0.130206	-2.64821	0.0453801	0.122438	0.0548289	FALSE
Dicumarol	A6L4G3	BVU_2938	DUF3805 domain-containing protein	-0.046908	-2.64645	0.0454766	0.122529	0.0549058	FALSE
Dicumarol	A6KX76	BVU_0320	Uncharacterized protein	0.0751956	2.64155	0.0457457	0.123084	0.0551195	FALSE
Dicumarol	A6KZC1	BVU_1094	Dipeptidyl peptidase IV	-0.0452678	-2.63794	0.0459456	0.123152	0.0552777	FALSE
Dicumarol	A6L3G2	BVU_2569	Uncharacterized protein	0.0422707	2.63674	0.0460118	0.123152	0.05533	FALSE
Dicumarol	A6KZU5	BVU_1269	Putative zinc protease	-0.0415998	-2.63625	0.046039	0.123152	0.0553515	FALSE
Dicumarol	A6KYY3	BVU_0952	CopG family transcriptional regulator	0.0863305	2.63507	0.0461048	0.123152	0.0554034	FALSE
Dicumarol	A6L7V0	BVU_4163	site-specific DNA-methyltransferase (adenine-specific)	0.0441428	2.63459	0.0461312	0.123152	0.0554242	FALSE
Dicumarol	A6L3L4	BVU_2625	Deoxycytidylate deaminase	0.04389	2.63425	0.0461506	0.123152	0.0554395	FALSE
Dicumarol	A6L6Z3	hisI	Histidine biosynthesis bifunctional protein HisIE	0.0414905	2.63297	0.0462216	0.123173	0.0554954	FALSE
Dicumarol	A6L637	BVU_3527	Two-component system response regulator	0.047994	2.62847	0.0464734	0.123675	0.0557065	FALSE
Dicumarol	A6KYJ4	rplD	50S ribosomal protein L4	-0.0416137	-2.62463	0.0466896	0.124081	0.0558872	FALSE
Dicumarol	A6L2V8	hisC	Histidinol-phosphate aminotransferase	0.0493364	2.61663	0.0471432	0.125116	0.0562646	FALSE
Dicumarol	A6L2J9	BVU_2254	DUF4369 domain-containing protein	0.0948707	2.60672	0.0477119	0.126453	0.0567347	FALSE
Dicumarol	A6L1W2	BVU_2009	Putative thiol-disulfide oxidoreductase	-0.0424656	-2.60388	0.0478765	0.126717	0.0568701	FALSE
Dicumarol	A6KXV1	BVU_0555	Glycoside hydrolase family 92	-0.0406256	-2.59465	0.0484147	0.127916	0.0573109	FALSE
Dicumarol	A6L4E7	BVU_2922	Putative outer membrane protein, probably involved in nutrient binding	-0.0434182	-2.59277	0.0485252	0.127916	0.057401	FALSE
Dicumarol	A6KZA8	argS	Arginine--tRNA ligase	-0.0385838	-2.59275	0.0485266	0.127916	0.0574022	FALSE
Dicumarol	A6L0H7	BVU_1504	Putative ATPase	0.0422416	2.58878	0.0487608	0.12836	0.0575927	FALSE
Dicumarol	A6L3W6	BVU_2730	Six-hairpin glycosidase	0.0640502	2.58605	0.0489223	0.128466	0.0577238	FALSE
Dicumarol	A6KYM0	BVU_0835	Carboxy-terminal processing protease	0.039895	2.58587	0.048933	0.128466	0.0577325	FALSE
Dicumarol	A6KY28	BVU_0634	ATP-dependent Clp protease, ATP-binding subunit ClpA	0.0406757	2.58353	0.0490726	0.128659	0.0578456	FALSE
Dicumarol	A6L791	BVU_3952	Polysialic acid transport protein kpsD	-0.0415552	-2.58118	0.0492124	0.128852	0.0579586	FALSE
Dicumarol	A6L7N9	BVU_4101	Adenine DNA glycosylase	-0.0579465	-2.57799	0.0494035	0.129179	0.0581128	FALSE
Dicumarol	A6L0E7	BVU_1474	Putative membrane-associated HD superfamily hydrolase	0.061551	2.57168	0.0497837	0.129998	0.0584184	FALSE
Dicumarol	A6L0V1	rpsB	30S ribosomal protein S2	-0.0454998	-2.56718	0.0500572	0.130538	0.0586375	FALSE
Dicumarol	A6KYQ3	BVU_0872	pyridoxal kinase	0.042607	2.56519	0.0501787	0.130659	0.0587345	FALSE
Dicumarol	A6L5K3	glyA	Serine hydroxymethyltransferase	-0.0396479	-2.56422	0.0502378	0.130659	0.0587817	FALSE
Dicumarol	A6L0Z6	BVU_1679	DUF4831 family protein	-0.0787319	-2.55526	0.0507883	0.131914	0.0592191	FALSE
Dicumarol	A6L1Y8	BVU_2037	Uncharacterized protein	0.038469	2.55331	0.0509095	0.132053	0.059315	FALSE
Dicumarol	A6L051	BVU_1376	DUF3109 family protein	-0.0403989	-2.54986	0.0511241	0.132433	0.0594844	FALSE
Dicumarol	A6KYK9	tuf	Elongation factor Tu	-0.0379127	-2.54721	0.0512891	0.132684	0.0596144	FALSE
Dicumarol	A6L7K6	BVU_4068	YtxH domain-containing protein	-0.12974	-2.5416	0.0516414	0.133152	0.059891	FALSE
Dicumarol	A6L027	BVU_1352	Uncharacterized protein	-0.0443887	-2.54097	0.0516811	0.133152	0.0599221	FALSE
Dicumarol	A6L1T0	BVU_1972	Phosphoglycolate phosphatase	0.0519594	2.5402	0.0517293	0.133152	0.0599598	FALSE
Dicumarol	A6L2N5	BVU_2290	Glutaredoxin domain-containing protein	0.106815	2.53998	0.0517432	0.133152	0.0599707	FALSE
Dicumarol	A6KYQ4	BVU_0873	ABC3 transporter permease protein domain-containing protein	0.0391247	2.53752	0.0518993	0.133377	0.0600927	FALSE
Dicumarol	A6L6C1	BVU_3624	3'-5' exonuclease domain-containing protein	0.0462239	2.52903	0.05244	0.134589	0.060518	FALSE
Dicumarol	A6KY34	BVU_0640	Alpha-galactosidase	-0.042667	-2.5162	0.053269	0.136452	0.0611645	FALSE
Dicumarol	A6L6T7	BVU_3790	Outer membrane protein beta-barrel domain-containing protein	0.0561819	2.51563	0.0533061	0.136452	0.0611933	FALSE
Dicumarol	A6L5E7	rimO	Ribosomal protein S12 methylthiotransferase RimO	-0.0419753	-2.51402	0.0534113	0.136542	0.0612748	FALSE
Dicumarol	A6L066	BVU_1392	GatB/YqeY domain-containing protein	0.124859	2.50994	0.0536785	0.136954	0.0614815	FALSE
Dicumarol	A6L6Z2	hisF	Imidazole glycerol phosphate synthase subunit HisF	-0.0378968	-2.50792	0.0538109	0.136954	0.0615837	FALSE
Dicumarol	A6L1A5	BVU_1793	Helicase ATP-binding domain-containing protein	0.0724286	2.50758	0.0538335	0.136954	0.0616011	FALSE
Dicumarol	A6KXU7	argF'	N-succinylornithine carbamoyltransferase	0.0474847	2.50728	0.0538536	0.136954	0.0616165	FALSE
Dicumarol	A6L1Z8	BVU_2047	NAD-utilizing dehydrogenase	0.0379195	2.50568	0.0539587	0.137043	0.0616975	FALSE
Dicumarol	A6KXH6	BVU_0425	Peptidyl-prolyl cis-trans isomerase	-0.0458546	-2.5016	0.0542293	0.137459	0.0619054	FALSE
Dicumarol	A6L250	BVU_2103	Double-GTPase 1 domain-containing protein	0.0537229	2.50108	0.054264	0.137459	0.0619319	FALSE
Dicumarol	A6KXW6	BVU_0572	SusD/RagB family nutrient-binding outer membrane lipoprotein	-0.0748891	-2.49592	0.054608	0.138151	0.0621955	FALSE
Dicumarol	A6L6B0	BVU_3611	Ribosomal RNA small subunit methyltransferase E	0.0459008	2.49394	0.0547412	0.138309	0.0622973	FALSE
Dicumarol	A6L3N9	fcl	GDP-L-fucose synthase	-0.120182	-2.49141	0.0549108	0.138557	0.0624266	FALSE
Dicumarol	A6L1S3	BVU_1965	Putative NADH:flavin oxidoreductase	0.0598731	2.47375	0.0561144	0.141411	0.0634152	FALSE
Dicumarol	A6L6W4	BVU_3817	DUF5606 domain-containing protein	0.0656119	2.46655	0.0566133	0.142484	0.0638215	FALSE
Dicumarol	A6KXW3	BVU_0569	SusD/RagB family nutrient-binding outer membrane lipoprotein	-0.050174	-2.46055	0.0570329	0.143355	0.0641617	FALSE
Dicumarol	A6L115	BVU_1703	Mannose-6-phosphate isomerase	-0.04031	-2.45526	0.0574054	0.144105	0.0644624	FALSE
Dicumarol	A6L763	BVU_3924	Glycosyltransferase family 26	-0.0384013	-2.45419	0.0574813	0.14411	0.0645237	FALSE
Dicumarol	A6KWS7	BVU_0163	Uncharacterized protein	-0.130179	-2.4512	0.0576932	0.144444	0.0646941	FALSE
Dicumarol	A6L1X1	purA	Adenylosuccinate synthetase	-0.0381548	-2.45023	0.0577626	0.144444	0.0647499	FALSE
Dicumarol	A6KXM9	BVU_0483	Transposase	-0.0449271	-2.44663	0.0580191	0.144899	0.0649557	FALSE
Dicumarol	A6KZJ3	BVU_1166	Peptidyl-prolyl cis-trans isomerase	-0.043523	-2.44551	0.0580993	0.144914	0.06502	FALSE
Dicumarol	A6KY17	BVU_0623	Putative outer membrane protein, probably involved in nutrient binding	-0.0604077	-2.44285	0.0582901	0.145204	0.0651726	FALSE
Dicumarol	A6L4T3	BVU_3060	DnaK suppressor protein, putative	0.0451202	2.43911	0.0585598	0.145689	0.0653878	FALSE
Dicumarol	A6L0A2	cobB	NAD-dependent protein deacylase	0.0453635	2.43356	0.0589622	0.146503	0.0657079	FALSE
Dicumarol	A6L5E6	ftsY	Signal recognition particle receptor FtsY	-0.036232	-2.42693	0.0594468	0.147519	0.0660917	FALSE
Dicumarol	A6L1G7	hflX	GTPase HflX	0.0400226	2.42053	0.0599186	0.148501	0.0664637	FALSE
Dicumarol	A6L764	BVU_3925	Glycosyltransferase family 4	0.0383773	2.41562	0.0602834	0.149215	0.06675	FALSE
Dicumarol	A6L670	BVU_3566	DUF2764 domain-containing protein	0.0588548	2.41371	0.0604259	0.149378	0.0668617	FALSE
Dicumarol	A6L4M6	BVU_3002	Putative methyltransferase	-0.0645383	-2.40889	0.0607873	0.149946	0.0671441	FALSE
Dicumarol	A6KZA1	BVU_1074	Glycosyltransferase family 2	-0.0388442	-2.40859	0.0608096	0.149946	0.0671615	FALSE
Dicumarol	A6KXY7	BVU_0593	GNAT family N-acetyltransferase	0.0443184	2.39973	0.0614802	0.1514	0.0676827	FALSE
Dicumarol	A6KYC6	BVU_0734	Putative anti-sigma factor	0.0508801	2.39875	0.061555	0.1514	0.0677406	FALSE
Dicumarol	A6L1P4	pfkA	ATP-dependent 6-phosphofructokinase	0.0446507	2.39555	0.0617998	0.151706	0.0679299	FALSE
Dicumarol	A6KXA4	BVU_0349	Thiamine biosynthesis protein ThiH	0.0428804	2.39509	0.061835	0.151706	0.0679571	FALSE
Dicumarol	A6L789	BVU_3950	dTDP-4-dehydrorhamnose 3,5-epimerase	-0.035706	-2.38436	0.0626628	0.153544	0.0685937	FALSE
Dicumarol	A6L1V9	BVU_2006	3-isopropylmalate dehydratase	-0.0450329	-2.3813	0.0629013	0.153934	0.0687762	FALSE
Dicumarol	A6KZ76	rnc	Ribonuclease 3	-0.165966	-2.37913	0.0630708	0.154038	0.0689057	FALSE
Dicumarol	A6L4R0	BVU_3037	Putative exonuclease/DNA polymerase III epsilon c	0.0408194	2.37789	0.0631682	0.154038	0.0689799	FALSE
Dicumarol	A6L7U6	BVU_4159	Type I restriction enzyme EcoR124II specificity protein	0.0516284	2.37773	0.0631808	0.154038	0.0689895	FALSE
Dicumarol	A6L5G3	gyrA	DNA gyrase subunit A	-0.0352953	-2.372	0.0636317	0.154943	0.0693325	FALSE
Dicumarol	A6L157	BVU_1745	Glycoside hydrolase family 29	-0.0407969	-2.36145	0.0644716	0.156792	0.0699674	FALSE
Dicumarol	A6L4C3	panC	Pantothenate synthetase	0.0352615	2.35586	0.0649212	0.157689	0.0703051	FALSE
Dicumarol	A6L7U9	BVU_4162	DUF1016 domain-containing protein	0.0419843	2.3534	0.0651198	0.157974	0.0704539	FALSE
Dicumarol	A6L7K8	BVU_4070	Uncharacterized protein	0.0957747	2.34865	0.0655063	0.158626	0.0707425	FALSE
Dicumarol	A6L2U2	BVU_2347	Uncharacterized protein	0.0366066	2.34808	0.0655524	0.158626	0.0707769	FALSE
Dicumarol	A6KXX2	BVU_0578	Aldo/keto reductase	0.0358605	2.3471	0.0656327	0.158626	0.0708367	FALSE
Dicumarol	A6L3J1	BVU_2600	4-hydroxythreonine-4-phosphate dehydrogenase	-0.0417346	-2.34253	0.0660074	0.159334	0.0711153	FALSE
Dicumarol	A6L688	BVU_3589	Putative Xaa-Pro dipeptidase	0.0357275	2.3352	0.0666132	0.160597	0.0715635	FALSE
Dicumarol	A6KY01	BVU_0607	Beta-galactosidase	-0.0381526	-2.33238	0.0668474	0.160963	0.0717361	FALSE
Dicumarol	A6L1B0	BVU_1798	Pectinesterase	-0.23618	-2.32965	0.0670754	0.161312	0.0719037	FALSE
Dicumarol	A6KXP1	BVU_0495	Glycoside hydrolase family 35, candidate beta-glycosidase	-0.0427953	-2.32182	0.0677337	0.162695	0.0723859	FALSE
Dicumarol	A6L2T9	BVU_2344	Putative ABC transporter permease component	0.0482702	2.31897	0.0679752	0.163074	0.072562	FALSE
Dicumarol	A6L5G8	ligA	DNA ligase	0.0351173	2.31158	0.0686054	0.164133	0.0730197	FALSE
Dicumarol	A6L5F4	BVU_3289	Aerotolerance-related membrane protein	0.0569428	2.31095	0.0686596	0.164133	0.073059	FALSE
Dicumarol	A6L5K1	BVU_3339	Flavoredoxin	-0.0357061	-2.31036	0.0687103	0.164133	0.0730957	FALSE
Dicumarol	A6KWD7	rpsF	30S ribosomal protein S6	0.0436176	2.30985	0.0687539	0.164133	0.0731272	FALSE
Dicumarol	A6L4P9	BVU_3025	Uncharacterized protein	0.0487423	2.30765	0.068943	0.164225	0.0732638	FALSE
Dicumarol	A6L5I6	BVU_3324	DUF2461 domain-containing protein	0.0661008	2.30744	0.0689611	0.164225	0.0732769	FALSE
Dicumarol	A6L4J3	engB	Probable GTP-binding protein EngB	-0.070881	-2.30564	0.0691168	0.164395	0.0733892	FALSE
Dicumarol	A6KYP5	BVU_0864	Riboflavin biosynthesis protein RibD	-0.0379804	-2.30106	0.0695129	0.165136	0.0736742	FALSE
Dicumarol	A6L1L8	alaS	Alanine--tRNA ligase	-0.0348492	-2.29743	0.0698295	0.165506	0.0739012	FALSE
Dicumarol	A6L1E9	BVU_1838	Smc-like chromosome partition protein	0.067381	2.29733	0.0698386	0.165506	0.0739077	FALSE
Dicumarol	A6L1P8	BVU_1939	Putative isoprenoid biosynthesis related protein	-0.0357693	-2.29598	0.0699567	0.165584	0.0739921	FALSE
Dicumarol	A6KY88	BVU_0696	Putative glycosyltransferase	-0.0623501	-2.29341	0.0701815	0.165915	0.0741528	FALSE
Dicumarol	A6KWK8	BVU_0092	phosphoribosylformylglycinamidine cyclo-ligase	-0.0399069	-2.28971	0.0705077	0.166484	0.0743852	FALSE
Dicumarol	A6L7V8	BVU_4171	DUF262 domain-containing protein	0.0381889	2.28605	0.0708308	0.167044	0.0746147	FALSE
Dicumarol	A6KXY5	argC	N-acetyl-gamma-glutamyl-phosphate reductase	-0.0468391	-2.28465	0.0709554	0.167136	0.0747031	FALSE
Dicumarol	A6L7D1	BVU_3992	Type II restriction enzyme HpaII	-0.0420527	-2.28267	0.071132	0.167349	0.0748281	FALSE
Dicumarol	A6KZ65	BVU_1036	Uncharacterized protein	-0.0794243	-2.28086	0.0712927	0.167425	0.0749417	FALSE
Dicumarol	A6L6I3	BVU_3686	Cell filamentation protein Fic	0.0438721	2.27951	0.0714135	0.167425	0.075027	FALSE
Dicumarol	A6L3L5	BVU_2626	DUF4847 domain-containing protein	0.0409323	2.27942	0.0714221	0.167425	0.0750331	FALSE
Dicumarol	A6L5L3	BVU_3351	Putative UDP-N-acetylglucosamine 2-epimerase	0.0356332	2.27389	0.0719185	0.168367	0.0753825	FALSE
Dicumarol	A6L022	BVU_1347	DUF4988 domain-containing protein	0.0572345	2.27302	0.0719967	0.168367	0.0754374	FALSE
Dicumarol	A6L1Q7	BVU_1949	Dihydrofolate reductase	-0.0387501	-2.27129	0.0721532	0.168531	0.0755472	FALSE
Dicumarol	A6L3Y4	ettA	Energy-dependent translational throttle protein EttA	0.0350754	2.26799	0.072453	0.168853	0.0757569	FALSE
Dicumarol	A6L1Q0	BVU_1942	Putative biopolymer transport protein	-0.0640375	-2.26731	0.0725142	0.168853	0.0757997	FALSE
Dicumarol	A6L7Q4	BVU_4116	Putative xylose repressor	-0.0426181	-2.2669	0.0725513	0.168853	0.0758256	FALSE
Dicumarol	A6KZ44	BVU_1015	SAM-dependent methyltransferase	0.043003	2.2631	0.0728987	0.169459	0.0760679	FALSE
Dicumarol	A6L1L4	BVU_1904	Putative methyltransferase	-0.0406357	-2.2605	0.0731361	0.169808	0.0762329	FALSE
Dicumarol	A6L1V5	BVU_1997	Putative integral membrane protein	0.0356906	2.25641	0.0735131	0.17048	0.0764943	FALSE
Dicumarol	A6L7T2	BVU_4144	Putative outer membrane protein, probably involved in nutrient binding	0.051397	2.24794	0.0742989	0.172098	0.0770362	FALSE
Dicumarol	A6L2W1	BVU_2366	Transcriptional regulator, involved in iron uptake	0.0523698	2.24378	0.0746888	0.172796	0.0773038	FALSE
Dicumarol	A6KX25	BVU_0269	branched-chain-amino-acid transaminase	-0.0345384	-2.24222	0.0748355	0.172929	0.0774041	FALSE
Dicumarol	A6L1P1	BVU_1932	Uncharacterized protein	0.0346298	2.2378	0.0752524	0.173042	0.0776887	FALSE
Dicumarol	A6L153	BVU_1741	ParB domain-containing protein	0.0424253	2.23775	0.0752566	0.173042	0.0776915	FALSE
Dicumarol	A6KZV0	BVU_1274	Aminopeptidase N	-0.0383698	-2.2377	0.0752618	0.173042	0.0776951	FALSE
Dicumarol	A6KXZ9	BVU_0605	Glycoside hydrolase family 23	-0.0338362	-2.23707	0.0753214	0.173042	0.0777357	FALSE
Dicumarol	A6KZM8	BVU_1202	Chloramphenicol acetyltransferase	0.0470837	2.23698	0.0753293	0.173042	0.0777411	FALSE
Dicumarol	A6L7J6	infC	Translation initiation factor IF-3	-0.0496326	-2.23606	0.0754174	0.173042	0.077801	FALSE
Dicumarol	A6L6N9	BVU_3742	Putative N6-adeinine specific methyltransferase	0.0397302	2.23219	0.0757852	0.173409	0.0780509	FALSE
Dicumarol	A6L5H4	BVU_3312	DNA polymerase III delta N-terminal domain-containing protein	0.0415045	2.23176	0.0758261	0.173409	0.0780786	FALSE
Dicumarol	A6L723	BVU_3884	Nucleotidyltransferase	0.0448062	2.23157	0.075844	0.173409	0.0780907	FALSE
Dicumarol	A6KYL2	rpsU	30S ribosomal protein S21	-0.0518144	-2.2266	0.0763198	0.174112	0.0784125	FALSE
Dicumarol	A6L7E0	BVU_4001	Glutamine synthetase	-0.0388665	-2.22649	0.0763302	0.174112	0.0784195	FALSE
Dicumarol	A6L7K5	BVU_4067	SPOR domain-containing protein	-0.0383711	-2.22455	0.0765168	0.174333	0.0785453	FALSE
Dicumarol	A6KWD3	BVU_0009	Putative long-chain-fatty-acid-CoA ligase	0.035489	2.21823	0.0771286	0.175522	0.0789839	FALSE
Dicumarol	A6L618	mgsA	Methylglyoxal synthase	0.0522995	2.21242	0.0776949	0.176604	0.079388	FALSE
Dicumarol	A6L400	BVU_2764	DNA alkylation repair protein	0.0358465	2.21009	0.0779234	0.176917	0.0795506	FALSE
Dicumarol	A6KXU9	proB	Glutamate 5-kinase	0.0387982	2.20832	0.0780976	0.177106	0.0796743	FALSE
Dicumarol	A6KWQ9	BVU_0145	Glycoside hydrolase family 3, candidate beta-glycosidase	-0.0415964	-2.1976	0.0791611	0.179099	0.0804261	FALSE
Dicumarol	A6L072	BVU_1398	Rod shape-determining protein rodA	0.0495871	2.19702	0.0792189	0.179099	0.0804668	FALSE
Dicumarol	A6KZC6	BVU_1099	DUF4988 domain-containing protein	0.0533678	2.19669	0.0792521	0.179099	0.0804901	FALSE
Dicumarol	A6L1H5	BVU_1864	Putative membrane fusion protein	0.04823	2.19068	0.0798551	0.180252	0.0809134	FALSE
Dicumarol	A6L6R6	BVU_3769	Putative rRNA methylase	-0.0534113	-2.18732	0.0801944	0.180809	0.0811506	FALSE
Dicumarol	A6KYS7	rpsO	30S ribosomal protein S15	-0.0461241	-2.18225	0.0807099	0.181761	0.0815099	FALSE
Dicumarol	A6L6E5	floA	Flotillin-like protein FloA	0.0488288	2.17942	0.0809991	0.182201	0.0817109	FALSE
Dicumarol	A6L7C6	BVU_3987	UDP-glucuronate decarboxylase	-0.0599711	-2.17548	0.0814029	0.182898	0.0819907	FALSE
Dicumarol	A6L6U8	BVU_3801	Putative two-component system sensor kinase	0.053842	2.17454	0.0814998	0.182905	0.0820577	FALSE
Dicumarol	A6KWQ8	BVU_0144	Aminotransferase	0.0370152	2.17079	0.0818872	0.183563	0.0823252	FALSE
Dicumarol	A6L4K3	BVU_2979	Glycoside hydrolase family 95	-0.03303	-2.16519	0.0824691	0.18457	0.0827254	FALSE
Dicumarol	A6L5F7	BVU_3292	BatE, TRP domain containing protein	0.0626952	2.16431	0.0825604	0.18457	0.0827881	FALSE
Dicumarol	A6L164	BVU_1752	Putative NADH dehydrogenase chain L	-0.0510638	-2.16374	0.0826207	0.18457	0.0828294	FALSE
Dicumarol	A6KY84	BVU_0692	Putative UDP-N-acetylglucosamine 2-epimerase	-0.0888697	-2.16095	0.0829124	0.184616	0.0830291	FALSE
Dicumarol	A6L582	BVU_3217	Flavodoxin	0.0629129	2.16047	0.0829634	0.184616	0.083064	FALSE
Dicumarol	A6KWI8	BVU_0072	Lactate dehydrogenase and related dehydrogenase	-0.0407393	-2.16004	0.0830077	0.184616	0.0830943	FALSE
Dicumarol	A6L6P1	BVU_3744	Putative ATP-dependent helicase	0.0639059	2.15992	0.0830204	0.184616	0.083103	FALSE
Dicumarol	A6L2A1	BVU_2154	Two-component system sensor histidine kinase/response regulator, hybrid	0.0375816	2.15895	0.0831223	0.184632	0.0831725	FALSE
Dicumarol	A6KZV4	BVU_1278	DUF4988 domain-containing protein	-0.0506333	-2.15561	0.0834748	0.185204	0.0834129	FALSE
Dicumarol	A6L588	BVU_3223	Beta-ureidopropionase	-0.0518251	-2.14478	0.0846279	0.187549	0.0841948	FALSE
Dicumarol	A6L1R5	BVU_1957	Thioesterase domain-containing protein	0.0796222	2.14073	0.0850628	0.188298	0.0844878	FALSE
Dicumarol	A6L2R3	BVU_2318	Transketolase	-0.0324359	-2.13941	0.0852056	0.1884	0.0845839	FALSE
Dicumarol	A6KWV5	BVU_0191	ROK family transcriptional repressor, with glucokinase domain	-0.035844	-2.13739	0.0854237	0.188656	0.0847303	FALSE
Dicumarol	A6L393	BVU_2500	DUF3843 family protein	0.038519	2.13584	0.0855913	0.188656	0.0848427	FALSE
Dicumarol	A6L058	BVU_1383	Regulatory protein SusR	0.0405035	2.13565	0.085612	0.188656	0.0848566	FALSE
Dicumarol	A6L6W7	BVU_3820	Preprotein translocase subunit YajC	0.0919025	2.13081	0.08614	0.189605	0.0852097	FALSE
Dicumarol	A6KYJ3	rplW	50S ribosomal protein L23	0.036443	2.12697	0.0865602	0.190192	0.0854896	FALSE
Dicumarol	A6L2M1	BVU_2276	Phenylacetate-coenzyme A ligase	-0.0344711	-2.1259	0.0866773	0.190192	0.0855675	FALSE
Dicumarol	A6L193	BVU_1781	Putative outer membrane protein, probably involved in nutrient binding	-0.0450723	-2.1257	0.0866996	0.190192	0.0855823	FALSE
Dicumarol	A6KXT0	BVU_0534	Uncharacterized protein	-0.0599186	-2.12481	0.0867971	0.190192	0.0856471	FALSE
Dicumarol	A6KWW2	BVU_0198	Uncharacterized protein	0.117853	2.11967	0.0873657	0.191223	0.0860239	FALSE
Dicumarol	A6L2S2	BVU_2327	Aldose 1-epimerase	-0.0330529	-2.1185	0.0874954	0.191292	0.0861096	FALSE
Dicumarol	A6L4P0	fhs	Formate--tetrahydrofolate ligase	-0.032591	-2.11642	0.0877267	0.191583	0.0862623	FALSE
Dicumarol	A6L7Q6	BVU_4118	Renin-binding protein-related protein	-0.0365637	-2.10826	0.0886404	0.193361	0.0868627	FALSE
Dicumarol	A6L361	BVU_2468	Uncharacterized protein	0.0457431	2.1024	0.0893027	0.194588	0.0872954	FALSE
Dicumarol	A6L726	rnfG	Ion-translocating oxidoreductase complex subunit G	-0.0457681	-2.09709	0.0899081	0.195688	0.087689	FALSE
Dicumarol	A6L4K9	BVU_2985	Two-component system response regulator	0.0923841	2.09575	0.0900608	0.195802	0.0877881	FALSE
Dicumarol	A6L4H6	BVU_2951	2-C-methyl-D-erythritol 4-phosphate cytidylyltransferase	0.0625139	2.09393	0.0902699	0.196029	0.0879235	FALSE
Dicumarol	A6L4Y6	BVU_3116	Aminotransferase	0.0320614	2.09309	0.0903666	0.196029	0.087986	FALSE
Dicumarol	A6L0T7	BVU_1620	Tetratricopeptide repeat family protein	-0.0615375	-2.08946	0.0907844	0.196716	0.0882557	FALSE
Dicumarol	A6L1K4	aroA	3-phosphoshikimate 1-carboxyvinyltransferase	0.0330452	2.08726	0.0910384	0.196949	0.0884193	FALSE
Dicumarol	A6KY02	BVU_0608	Outer membrane protein beta-barrel domain-containing protein	0.235995	2.08678	0.0910939	0.196949	0.088455	FALSE
Dicumarol	A6L0Z7	nnrD	Bifunctional NAD(P)H-hydrate repair enzyme	0.0337068	2.07773	0.0921498	0.199011	0.0891314	FALSE
Dicumarol	A6L6A3	BVU_3604	Putative proline dehydrogenase/delta-1-pyrroline-5-carboxylate dehydraogenase	0.0356376	2.07384	0.0926063	0.199775	0.0894222	FALSE
Dicumarol	A6L7M1	BVU_4083	Putative alanyl dipeptidyl peptidase	-0.0311101	-2.06783	0.0933182	0.201014	0.0898737	FALSE
Dicumarol	A6L2L9	BVU_2274	Indolepyruvate oxidoreductase subunit IorB	-0.0667617	-2.06707	0.0934091	0.201014	0.0899312	FALSE
Dicumarol	A6L5S3	BVU_3411	DUF262 domain-containing protein	0.0365734	2.06638	0.0934903	0.201014	0.0899825	FALSE
Dicumarol	A6L3F9	BVU_2566	DUF4105 domain-containing protein	-0.0470458	-2.0636	0.0938227	0.201507	0.0901922	FALSE
Dicumarol	A6L667	BVU_3563	V-type ATP synthase subunit D	0.047783	2.05397	0.094981	0.203644	0.0909192	FALSE
Dicumarol	A6L7V7	BVU_4170	DUF262 domain-containing protein	0.0312751	2.05359	0.0950267	0.203644	0.0909477	FALSE
Dicumarol	A6L1X4	BVU_2021	SusD/RagB family nutrient-binding outer membrane lipoprotein	0.0480286	2.05106	0.0953338	0.203895	0.0911394	FALSE
Dicumarol	A6L1H9	BVU_1868	AAA-ATPase-like domain-containing protein	0.035356	2.0509	0.0953535	0.203895	0.0911516	FALSE
Dicumarol	A6L7X0	BVU_4183	Thioredoxin	0.0950672	2.04913	0.0955689	0.204094	0.0912858	FALSE
Dicumarol	A6L106	BVU_1689	Outer membrane protein beta-barrel domain-containing protein	0.0380105	2.04786	0.0957243	0.204094	0.0913824	FALSE
Dicumarol	A6KXU1	BVU_0545	PASTA domain-containing protein	-0.0333874	-2.04754	0.0957637	0.204094	0.0914069	FALSE
Dicumarol	A6KWK5	BVU_0089	Glycosyl hydrolase-like 10 domain-containing protein	-0.0429911	-2.0467	0.0958654	0.204094	0.0914701	FALSE
Dicumarol	A6L0E8	gltX	Glutamate--tRNA ligase	0.0353036	2.0439	0.0962091	0.204602	0.0916832	FALSE
Dicumarol	A6L3A2	BVU_2509	Lipoprotein	0.0771556	2.04255	0.096374	0.204729	0.0917853	FALSE
Dicumarol	A6KWJ1	BVU_0075	dTDP-4-dehydrorhamnose reductase	-0.0316235	-2.04019	0.0966658	0.205125	0.0919656	FALSE
Dicumarol	A6L102	BVU_1685	B3/B4 tRNA-binding domain-containing protein	0.0333427	2.03925	0.0967807	0.205146	0.0920365	FALSE
Dicumarol	A6KY06	BVU_0612	Glycosidase	-0.0449596	-2.03759	0.0969867	0.205291	0.0921635	FALSE
Dicumarol	A6L2X5	BVU_2380	Uncharacterized protein	-0.0380247	-2.037	0.0970598	0.205291	0.0922085	FALSE
Dicumarol	A6L0A7	greA	Transcription elongation factor GreA	-0.0358125	-2.03599	0.0971844	0.205331	0.0922851	FALSE
Dicumarol	A6L6S9	BVU_3782	Acriflavine resistance protein A	-0.0335378	-2.03405	0.0974254	0.205617	0.0924332	FALSE
Dicumarol	A6L1G8	BVU_1857	DUF4954 family protein	-0.0313437	-2.03317	0.0975353	0.205626	0.0925007	FALSE
Dicumarol	A6L520	BVU_3152	FHA domain-containing protein	0.0338185	2.0302	0.0979057	0.206184	0.0927276	FALSE
Dicumarol	A6L6G1	BVU_3664	DUF3322 and DUF2220 domain-containing protein	0.0349678	2.02594	0.0984398	0.207085	0.0930537	FALSE
Dicumarol	A6L3X4	BVU_2738	RNA polymerase sigma factor rpoD	0.0374332	2.024	0.0986839	0.207375	0.0932023	FALSE
Dicumarol	A6L2L1	BVU_2266	Uncharacterized protein	-0.0330805	-2.02245	0.0988799	0.207563	0.0933215	FALSE
Dicumarol	A6KXJ8	BVU_0447	ABC transporter ATP-binding protein	-0.0595221	-2.0189	0.099329	0.208116	0.0935939	FALSE
Dicumarol	A6KYH5	secY	Protein translocase subunit SecY	-0.0300996	-2.01868	0.0993571	0.208116	0.0936109	FALSE
Dicumarol	A6L408	BVU_2772	Porin	0.042308	2.01684	0.0995912	0.208382	0.0937524	FALSE
Dicumarol	A6KXV4	BVU_0560	SusD/RagB family nutrient-binding outer membrane lipoprotein	-0.052053	-2.01584	0.0997178	0.208423	0.093829	FALSE
Dicumarol	A6L3D4	BVU_2541	Shikimate 5-dehydrogenase	0.0360339	2.01135	0.100291	0.209234	0.0941746	FALSE
Dicumarol	A6KZA0	BVU_1073	Glycosyltransferase family 4	0.0364345	2.01113	0.100321	0.209234	0.0941922	FALSE
Dicumarol	A6KXY3	proC	Pyrroline-5-carboxylate reductase	0.0422244	2.00696	0.100856	0.210127	0.0945137	FALSE
Dicumarol	A6KWZ7	BVU_0239	Putative outer membrane efflux protein	0.0427045	2.00345	0.10131	0.210845	0.0947847	FALSE
Dicumarol	A6L1J2	tadA	tRNA-specific adenosine deaminase	-0.0322265	-2.00247	0.101437	0.210885	0.0948606	FALSE
Dicumarol	A6KX36	BVU_0280	Putative exported protein	0.0539324	2.00068	0.10167	0.210929	0.0949993	FALSE
Dicumarol	A6L1M2	BVU_1912	Glycoside hydrolase family 23	-0.0466585	-2.00064	0.101675	0.210929	0.0950024	FALSE
Dicumarol	A6L1Q4	BVU_1946	N-acetyltransferase domain-containing protein	-0.0560842	-1.99846	0.101959	0.211294	0.0951715	FALSE
Dicumarol	A6KX96	BVU_0340	Glycosyl hydrolase family 109 protein 1	-0.0328037	-1.99374	0.102576	0.212346	0.0955373	FALSE
Dicumarol	A6L038	BVU_1363	Acetyltransferase	0.0325551	1.99049	0.103003	0.213005	0.0957898	FALSE
Dicumarol	A6L391	BVU_2498	dTTP/UTP pyrophosphatase	0.0365294	1.98902	0.103197	0.21318	0.0959041	FALSE
Dicumarol	A6L7T3	BVU_4145	Putative outer membrane protein, probably involved in nutrient binding	0.0403389	1.98372	0.1039	0.214404	0.0963171	FALSE
Dicumarol	A6L6C3	BVU_3626	FtsK/SpoIIIE family cell division protein	0.0308985	1.98027	0.10436	0.215124	0.0965859	FALSE
Dicumarol	A6L5A1	nqrC	Na(+)-translocating NADH-quinone reductase subunit C	-0.0376634	-1.97909	0.104517	0.215221	0.0966778	FALSE
Dicumarol	A6L1V2	BVU_1994	Putative transport protein	0.0571603	1.97686	0.104816	0.215609	0.096852	FALSE
Dicumarol	A6L239	BVU_2091	UPF0597 protein BVU_2091	-0.0336263	-1.9756	0.104986	0.215731	0.096951	FALSE
Dicumarol	A6L5F5	BVU_3290	Uncharacterized protein	0.0815623	1.97212	0.105455	0.216466	0.0972234	FALSE
Dicumarol	A6L5A4	nqrF	Na(+)-translocating NADH-quinone reductase subunit F	-0.0296175	-1.96971	0.105781	0.216906	0.0974119	FALSE
Dicumarol	A6L3L3	BVU_2624	Carboxy-terminal processing protease	0.0342144	1.96517	0.106398	0.217874	0.0977683	FALSE
Dicumarol	A6L1R3	BVU_1955	DNA topoisomerase	-0.029469	-1.96459	0.106477	0.217874	0.0978134	FALSE
Dicumarol	A6L225	BVU_2074	Putative phosphoesterase	0.0319009	1.96247	0.106766	0.218194	0.09798	FALSE
Dicumarol	A6L6G5	BVU_3668	RloB domain-containing protein	0.0396397	1.96181	0.106857	0.218194	0.098032	FALSE
Dicumarol	A6L6S4	BVU_3777	Arsenate reductase	0.166617	1.95752	0.107445	0.218953	0.0983692	FALSE
Dicumarol	A6KWL5	BVU_0099	Acyl-[acyl-carrier-protein]--UDP-N-acetylglucosamine O-acyltransferase	-0.0316392	-1.95747	0.107453	0.218953	0.0983736	FALSE
Dicumarol	A6L5Q5	BVU_3393	Putative DNA topoisomerase I	-0.0548025	-1.95631	0.107613	0.219049	0.0984648	FALSE
Dicumarol	A6KX29	BVU_0273	Multidrug export protein MepA	-0.0451215	-1.95501	0.107792	0.219185	0.0985672	FALSE
Dicumarol	A6KXR0	BVU_0514	DUF2264 domain-containing protein	-0.0568446	-1.95406	0.107924	0.219225	0.0986424	FALSE
Dicumarol	A6L105	BVU_1688	Outer membrane protein beta-barrel domain-containing protein	0.035251	1.95262	0.108123	0.2194	0.0987557	FALSE
Dicumarol	A6L707	BVU_3868	Pyridoxal phosphate homeostasis protein	0.0326931	1.94744	0.108843	0.2202	0.0991644	FALSE
Dicumarol	A6L646	thiG	Thiazole synthase	0.0332836	1.94735	0.108856	0.2202	0.0991716	FALSE
Dicumarol	A6L1W7	BVU_2014	Transcriptional regulator	-0.0339774	-1.94734	0.108857	0.2202	0.099172	FALSE
Dicumarol	A6L5D3	BVU_3268	Macro domain-containing protein	0.0469421	1.94601	0.109043	0.220348	0.0992773	FALSE
Dicumarol	A6L009	BVU_1334	Putative TonB-dependent receptor	-0.0294059	-1.94006	0.109879	0.221808	0.0998071	FALSE
Dicumarol	A6L736	cutC	PF03932 family protein CutC	-0.0384382	-1.93911	0.110012	0.221847	0.0998914	FALSE
Dicumarol	A6L3H8	BVU_2587	ATPase	0.144584	1.93675	0.110346	0.22229	0.100102	FALSE
Dicumarol	A6L3M8	BVU_2640	AAA-ATPase-like domain-containing protein	0.0315951	1.93321	0.110849	0.22297	0.100418	FALSE
Dicumarol	A6KX82	BVU_0326	Electron transfer flavoprotein alpha-subunit	-0.029406	-1.93276	0.110913	0.22297	0.100459	FALSE
Dicumarol	A6L3C1	BVU_2528	Methionine synthase	0.0628958	1.92221	0.112426	0.225779	0.101442	FALSE
Dicumarol	A6KYP9	BVU_0868	Putative outer membrane protein	-0.0390037	-1.92121	0.112569	0.225834	0.101535	FALSE
Dicumarol	A6L2K2	BVU_2257	5-methyltetrahydrofolate-homocysteine methyltransferase	0.0391201	1.9035	0.11516	0.230794	0.103201	FALSE
Dicumarol	A6L0V2	tsf	Elongation factor Ts	-0.0332497	-1.89539	0.116366	0.23281	0.10397	FALSE
Dicumarol	A6L2B8	BVU_2171	Glycoside hydrolase family 2, candidate beta-glycosidase	-0.0427347	-1.89513	0.116405	0.23281	0.103994	FALSE
Dicumarol	A6L6W0	BVU_3813	Putative transcriptional regulator	0.0312921	1.89419	0.116546	0.232852	0.104084	FALSE
Dicumarol	A6KZZ1	BVU_1316	Fe-S metabolism associated domain-containing protein	0.0357084	1.8908	0.117054	0.233629	0.104406	FALSE
Dicumarol	A6L1L3	BVU_1903	Cardiolipin synthase	0.0846598	1.88348	0.118161	0.235596	0.105105	FALSE
Dicumarol	A6KXM0	BVU_0474	TonB-like protein	0.0334756	1.8808	0.118569	0.236168	0.105361	FALSE
Dicumarol	A6KXC6	BVU_0371	Zinc metallopeptidase	0.0481684	1.87796	0.119003	0.236791	0.105634	FALSE
Dicumarol	A6L338	BVU_2444	L-serine dehydratase	-0.0284826	-1.87385	0.119635	0.237426	0.106029	FALSE
Dicumarol	A6L5L6	yidC	Membrane protein insertase YidC	-0.029212	-1.87384	0.119636	0.237426	0.10603	FALSE
Dicumarol	A6L097	BVU_1423	Putative Na+-dependent phosphate transporter	-0.0285654	-1.87323	0.119729	0.237426	0.106088	FALSE
Dicumarol	A6L5U6	BVU_3436	ABC transporter, permease protein	-0.0723136	-1.87271	0.11981	0.237426	0.106139	FALSE
Dicumarol	A6L6V1	BVU_3804	Putative phosphoglucomutase	-0.0302131	-1.86745	0.120624	0.238796	0.106646	FALSE
Dicumarol	A6L5P7	BVU_3385	Uncharacterized protein	-0.0279734	-1.85721	0.122223	0.241715	0.107636	FALSE
Dicumarol	A6L4C9	BVU_2904	Putative RNA-binding protein	-0.0357725	-1.85384	0.122755	0.242224	0.107964	FALSE
Dicumarol	A6L234	BVU_2086	Uncharacterized protein	-0.0312596	-1.85379	0.122762	0.242224	0.107969	FALSE
Dicumarol	A6L2I1	BVU_2235	DUF3352 domain-containing protein	-0.0321852	-1.85322	0.122853	0.242224	0.108024	FALSE
Dicumarol	A6KWV7	BVU_0193	ABC transporter putative permease	0.0357035	1.85085	0.123228	0.242717	0.108255	FALSE
Dicumarol	A6KYK7	rplK	50S ribosomal protein L11	-0.0409804	-1.844	0.124319	0.244619	0.108923	FALSE
Dicumarol	A6L1M6	surE	5'-nucleotidase SurE	0.0310126	1.83962	0.125022	0.245532	0.109352	FALSE
Dicumarol	A6L576	BVU_3211	Putative transport protein	-0.0589059	-1.83912	0.125103	0.245532	0.109401	FALSE
Dicumarol	A6L0A5	pnp	Polyribonucleotide nucleotidyltransferase	0.0303328	1.83859	0.125188	0.245532	0.109453	FALSE
Dicumarol	A6L353	BVU_2460	Uncharacterized protein	0.0306224	1.83798	0.125287	0.245532	0.109513	FALSE
Dicumarol	A6KYD4	BVU_0742	Glycoside hydrolase family 2, candidate beta-glycosidase contains a CBM35 module	-0.0420669	-1.83695	0.125454	0.245612	0.109614	FALSE
Dicumarol	A6L765	BVU_3926	Putative glycosyltransferase	-0.0395764	-1.83544	0.125697	0.245841	0.109762	FALSE
Dicumarol	A6L3L7	BVU_2628	Transcriptional regulator	0.0485619	1.83454	0.125843	0.245879	0.10985	FALSE
Dicumarol	A6L749	BVU_3910	Glycerate dehydrogenase	0.0373545	1.83263	0.126154	0.24624	0.110039	FALSE
Dicumarol	A6KWD6	rpsR	30S ribosomal protein S18	-0.028319	-1.82888	0.126765	0.247185	0.110408	FALSE
Dicumarol	A6L4P5	rsmG	Ribosomal RNA small subunit methyltransferase G	-0.0294359	-1.82659	0.127139	0.247666	0.110634	FALSE
Dicumarol	A6L441	BVU_2809	Uncharacterized protein	0.0662683	1.82138	0.127995	0.249085	0.111148	FALSE
Dicumarol	A6L0E9	BVU_1476	3-deoxy-D-manno-octulosonic acid transferase	-0.0270238	-1.82058	0.128127	0.249093	0.111228	FALSE
Dicumarol	A6L059	BVU_1384	DUF4988 domain-containing protein	0.0335169	1.81782	0.128584	0.249732	0.111501	FALSE
Dicumarol	A6L2T1	BVU_2336	DUF4476 domain-containing protein	0.0406491	1.81156	0.129626	0.251401	0.112123	FALSE
Dicumarol	A6L5X8	pheT	Phenylalanine--tRNA ligase beta subunit	-0.0274642	-1.8111	0.129701	0.251401	0.112168	FALSE
Dicumarol	A6L6U9	BVU_3802	Aldose 1-epimerase family protein	-0.0288788	-1.80719	0.130357	0.252421	0.112558	FALSE
Dicumarol	A6L661	BVU_3557	Thiol:disulfide interchange protein	-0.0281798	-1.80599	0.130559	0.252533	0.112677	FALSE
Dicumarol	A6L518	cobT	Nicotinate-nucleotide--dimethylbenzimidazole phosphoribosyltransferase	-0.0483548	-1.80531	0.130674	0.252533	0.112746	FALSE
Dicumarol	A6L7Y0	BVU_4193	Putative N-acetylmuramoyl-L-alanine amidase amiA	0.0277608	1.80302	0.13106	0.253027	0.112974	FALSE
Dicumarol	A6L330	nfo	Probable endonuclease 4	0.0274777	1.79657	0.132154	0.25483	0.113619	FALSE
Dicumarol	A6L722	BVU_3883	UDP-glucose 4-epimerase	0.0291109	1.79598	0.132255	0.25483	0.113678	FALSE
Dicumarol	A6KXJ3	BVU_0442	DNA helicase	0.0266189	1.79216	0.132907	0.255536	0.114061	FALSE
Dicumarol	A6KXR2	murF	UDP-N-acetylmuramoyl-tripeptide--D-alanyl-D-alanine ligase	0.0303871	1.79201	0.132933	0.255536	0.114077	FALSE
Dicumarol	A6L052	BVU_1377	Phosphate-selective porin O and P	-0.0470574	-1.79153	0.133015	0.255536	0.114124	FALSE
Dicumarol	A6KXU0	BVU_0544	Putative integral membrane protein	0.0314423	1.79074	0.133151	0.255546	0.114204	FALSE
Dicumarol	A6L0F1	BVU_1478	DUF4988 domain-containing protein	0.0427417	1.78968	0.133334	0.255644	0.114311	FALSE
Dicumarol	A6L006	BVU_1331	HlyC/CorC family transporter	-0.0356689	-1.78808	0.133609	0.25592	0.114472	FALSE
Dicumarol	A6L664	BVU_3560	Glycosyltransferase family 3, candidate alpha-glycosyltransferase	-0.0329958	-1.78608	0.133953	0.256327	0.114673	FALSE
Dicumarol	A6L1A4	BVU_1792	Uncharacterized protein	-0.0756466	-1.7839	0.13433	0.25672	0.114892	FALSE
Dicumarol	A6KYN3	BVU_0850	DUF4374 domain-containing protein	0.0391691	1.78337	0.134422	0.25672	0.114946	FALSE
Dicumarol	A6KX66	BVU_0310	Methylmalonyl-CoA mutase large subunit	0.0268139	1.78063	0.134899	0.256767	0.115223	FALSE
Dicumarol	A6KYP7	BVU_0866	Isoprenyl transferase	0.0365682	1.78047	0.134927	0.256767	0.115239	FALSE
Dicumarol	A6L2W5	BVU_2370	OmpH family outer membrane protein	-0.0533207	-1.77974	0.135053	0.256767	0.115312	FALSE
Dicumarol	A6L647	thiC	Phosphomethylpyrimidine synthase	-0.0299213	-1.77908	0.135168	0.256767	0.115379	FALSE
Dicumarol	A6L2T3	BVU_2338	RNA polymerase sigma factor	0.0462275	1.77872	0.135231	0.256767	0.115416	FALSE
Dicumarol	A6L3Y2	panB	3-methyl-2-oxobutanoate hydroxymethyltransferase	0.0389998	1.77868	0.135238	0.256767	0.115419	FALSE
Dicumarol	A6KZR6	BVU_1240	Fumarate reductase flavoprotein subunit	-0.0310076	-1.77611	0.135687	0.257344	0.115679	FALSE
Dicumarol	A6L4B2	BVU_2887	Ferrous iron transport protein B	0.0299966	1.77543	0.135806	0.257344	0.115748	FALSE
Dicumarol	A6L2H9	BVU_2233	Putative para-aminobenzoate synthase component I	0.0593031	1.77253	0.136315	0.258057	0.116042	FALSE
Dicumarol	A6L3U7	BVU_2710	O-acetylhomoserine (Thiol)-lyase	0.0531323	1.76897	0.136942	0.258993	0.116403	FALSE
Dicumarol	A6KXY4	BVU_0590	Acetylornithine aminotransferase	-0.101633	-1.76558	0.137542	0.259876	0.116748	FALSE
Dicumarol	A6KXC8	BVU_0373	Nucleotidyltransferase	-0.0378998	-1.76296	0.138009	0.260505	0.117015	FALSE
Dicumarol	A6L7T6	BVU_4149	Conserved hypothetical exported protein	-0.0306732	-1.76099	0.13836	0.260838	0.117215	FALSE
Dicumarol	A6KYL3	BVU_0828	Putative aminopeptidase	-0.0280195	-1.76036	0.138472	0.260838	0.117279	FALSE
Dicumarol	A6L1Q8	thyA	Thymidylate synthase	0.0276012	1.75972	0.138587	0.260838	0.117345	FALSE
Dicumarol	A6L310	BVU_2415	Putative O-succinylbenzoate--CoA ligase	0.0272995	1.7579	0.138913	0.2612	0.117531	FALSE
Dicumarol	A6KYD1	BVU_0739	Putative outer membrane protein, probably involved in nutrient binding	0.133557	1.757	0.139074	0.261249	0.117622	FALSE
Dicumarol	A6L746	BVU_3907	ATPase AAA-type core domain-containing protein	0.0323965	1.75353	0.139699	0.26217	0.117977	FALSE
Dicumarol	A6L3V7	BVU_2721	Riboflavin synthase alpha chain	-0.029461	-1.74842	0.140622	0.263649	0.1185	FALSE
Dicumarol	A6L3K1	BVU_2610	Lipopolysaccharide-assembly	-0.0264462	-1.74694	0.14089	0.263899	0.118652	FALSE
Dicumarol	A6L1W6	BVU_2013	DNA helicase	-0.0379484	-1.74161	0.141863	0.265465	0.1192	FALSE
Dicumarol	A6L2G8	BVU_2222	Putative thiol-disulfide oxidoreductase	0.069912	1.73975	0.142203	0.265674	0.11939	FALSE
Dicumarol	A6L1F9	BVU_1848	Putative outer membrane protein, probably involved in nutrient binding	-0.0413983	-1.73951	0.142248	0.265674	0.119415	FALSE
Dicumarol	A6L050	gpmI	2,3-bisphosphoglycerate-independent phosphoglycerate mutase	-0.0279058	-1.73838	0.142456	0.265809	0.119532	FALSE
Dicumarol	A6L313	menD	2-succinyl-5-enolpyruvyl-6-hydroxy-3-cyclohexene-1-carboxylate synthase	0.0264492	1.73594	0.142904	0.266389	0.119783	FALSE
Dicumarol	A6L0V6	ispF	2-C-methyl-D-erythritol 2,4-cyclodiphosphate synthase	-0.0500708	-1.73372	0.143314	0.266899	0.120012	FALSE
Dicumarol	A6L385	BVU_2492	Lactoyl gluthatione lyase	0.033029	1.72849	0.144286	0.268403	0.120553	FALSE
Dicumarol	A6L0X5	ruvA	Holliday junction branch migration complex subunit RuvA	0.0360688	1.72727	0.144514	0.268403	0.120679	FALSE
Dicumarol	A6L221	BVU_2070	ATP-dependent DNA helicase RecQ	-0.0983476	-1.72715	0.144535	0.268403	0.120691	FALSE
Dicumarol	A6L4Q5	BVU_3032	DUF4286 family protein	-0.0478199	-1.72581	0.144786	0.268612	0.12083	FALSE
Dicumarol	A6L4T2	ileS	Isoleucine--tRNA ligase	-0.0274764	-1.72464	0.145003	0.268688	0.120951	FALSE
Dicumarol	A6KWP8	BVU_0132	Glycoside hydrolase family 92	0.0656111	1.72411	0.145103	0.268688	0.121006	FALSE
Dicumarol	A6L577	BVU_3212	Outer membrane protein beta-barrel domain-containing protein	0.0367379	1.72146	0.1456	0.269352	0.12128	FALSE
Dicumarol	A6L2N4	prmA	Ribosomal protein L11 methyltransferase	-0.0288246	-1.72072	0.14574	0.269355	0.121357	FALSE
Dicumarol	A6L6X0	rplY	50S ribosomal protein L25	-0.0273127	-1.71704	0.146434	0.270383	0.121744	FALSE
Dicumarol	A6KXJ5	clpP	ATP-dependent Clp protease proteolytic subunit	0.0330709	1.7163	0.146574	0.270384	0.121821	FALSE
Dicumarol	A6L4Y7	cobD	Cobalamin biosynthesis protein CobD	0.0407241	1.71088	0.147602	0.271963	0.12244	FALSE
Dicumarol	A6L1N3	BVU_1924	Magnesium transporter MgtE	0.0297577	1.71032	0.147709	0.271963	0.122504	FALSE
Dicumarol	A6KXS5	efp	Elongation factor P	-0.0281193	-1.7078	0.148191	0.272593	0.122794	FALSE
Dicumarol	A6L182	BVU_1770	Uncharacterized protein	-0.0400609	-1.7015	0.1494	0.274398	0.123517	FALSE
Dicumarol	A6L2X0	BVU_2375	nicotinate-nucleotide diphosphorylase (carboxylating)	0.027521	1.70122	0.149454	0.274398	0.123549	FALSE
Dicumarol	A6KWP4	BVU_0128	Transcriptional regulator	-0.0264931	-1.7004	0.149613	0.274432	0.123645	FALSE
Dicumarol	A6L0W5	murA	UDP-N-acetylglucosamine 1-carboxyvinyltransferase	0.0315761	1.69396	0.150861	0.27646	0.124419	FALSE
Dicumarol	A6L3C5	xpt	Xanthine phosphoribosyltransferase	-0.0369952	-1.68941	0.15175	0.277829	0.124969	FALSE
Dicumarol	A6L4C6	fbp	Fructose-1,6-bisphosphatase class 3	-0.0260673	-1.68268	0.153075	0.27999	0.125784	FALSE
Dicumarol	A6L7K1	BVU_4063	Bacterial lipoprotein (DUF940)	0.205295	1.6754	0.154519	0.282367	0.12667	FALSE
Dicumarol	A6L1N1	rsfS	Ribosomal silencing factor RsfS	0.0624429	1.67308	0.154982	0.282948	0.126953	FALSE
Dicumarol	A6L7D6	BVU_3997	carbamoyl-phosphate synthase (glutamine-hydrolyzing)	-0.0265237	-1.6668	0.156244	0.284985	0.127722	FALSE
Dicumarol	A6L6S2	BVU_3775	MaoC-like domain-containing protein	0.0344427	1.65853	0.157921	0.287773	0.128739	FALSE
Dicumarol	A6L311	BVU_2416	Putative muconate cycloisomerase	0.0396319	1.65519	0.158602	0.288745	0.129151	FALSE
Dicumarol	A6KWR2	rplS	50S ribosomal protein L19	-0.0277173	-1.65408	0.15883	0.288889	0.129289	FALSE
Dicumarol	A6L1F4	BVU_1843	Putative outer membrane protein, probably involved in nutrient binding	-0.0428873	-1.65238	0.15918	0.289257	0.1295	FALSE
Dicumarol	A6KZ10	BVU_0979	2-oxoglutarate synthase subunit korA	0.0261476	1.64813	0.160056	0.290577	0.130027	FALSE
Dicumarol	A6L336	BVU_2442	DUF4738 domain-containing protein	-0.0285612	-1.64724	0.160239	0.290638	0.130137	FALSE
Dicumarol	A6L253	BVU_2106	Calcineurin-like phosphoesterase domain-containing protein	0.0269055	1.64572	0.160555	0.29076	0.130326	FALSE
Dicumarol	A6L1D4	mreB	Cell shape-determining protein MreB	0.025491	1.64548	0.160604	0.29076	0.130356	FALSE
Dicumarol	A6L5Q0	BVU_3388	DUF3945 domain-containing protein	0.0394501	1.63734	0.162299	0.293309	0.13137	FALSE
Dicumarol	A6KWB9	BVU_0049	Competence protein	0.103405	1.63727	0.162314	0.293309	0.131378	FALSE
Dicumarol	A6L7J9	def	Peptide deformylase	0.0255508	1.63072	0.163691	0.295524	0.132198	FALSE
Dicumarol	A6L2P9	BVU_2304	Vitellogenin II	-0.100339	-1.62934	0.163984	0.295779	0.132372	FALSE
Dicumarol	A6L782	BVU_3943	Putative alkaline phosphatase	-0.0412027	-1.62682	0.164519	0.296468	0.132688	FALSE
Dicumarol	A6L3I7	BVU_2596	Amidase enhancer	-0.0275266	-1.62537	0.164826	0.296748	0.13287	FALSE
Dicumarol	A6KZ20	secF	Multifunctional fusion protein	-0.0244766	-1.62407	0.165103	0.296775	0.133034	FALSE
Dicumarol	A6KZ51	BVU_1022	KilA-N domain-containing protein	-0.0247514	-1.62387	0.165146	0.296775	0.13306	FALSE
Dicumarol	A6L5E2	tsaD	tRNA N6-adenosine threonylcarbamoyltransferase	-0.0241548	-1.61685	0.166649	0.299199	0.133945	FALSE
Dicumarol	A6KZ22	BVU_0993	Endonuclease/exonuclease/phosphatase domain-containing protein	0.0487527	1.61574	0.166886	0.299351	0.134085	FALSE
Dicumarol	A6L3P9	BVU_2661	Putative aldolase	-0.206444	-1.61282	0.167517	0.299988	0.134455	FALSE
Dicumarol	A6L1Y7	BVU_2036	AcrB/AcrD/AcrF family cation efflux system protein	-0.0396342	-1.61267	0.16755	0.299988	0.134474	FALSE
Dicumarol	A6L5L7	BVU_3355	Prolyl oligopeptidase family protein	-0.0243265	-1.61103	0.167903	0.300285	0.134682	FALSE
Dicumarol	A6KWJ9	BVU_0083	UvrABC S	0.0255586	1.61044	0.168032	0.300285	0.134757	FALSE
Dicumarol	A6L4M7	BVU_3003	Uncharacterized protein	-0.0364955	-1.60884	0.168378	0.300285	0.134959	FALSE
Dicumarol	A6L4R7	BVU_3044	Outer membrane protein beta-barrel domain-containing protein	-0.0261533	-1.60862	0.168426	0.300285	0.134988	FALSE
Dicumarol	A6L5J9	pyrB	Aspartate carbamoyltransferase	0.0335084	1.60834	0.168486	0.300285	0.135023	FALSE
Dicumarol	A6L419	BVU_2787	Putative molybdenum transport ATP-binding protein	0.0238463	1.60374	0.16949	0.301798	0.135609	FALSE
Dicumarol	A6L708	BVU_3869	Putative dihydroorotate dehydrogenase	0.035317	1.60217	0.169835	0.302135	0.135809	FALSE
Dicumarol	A6L312	menB	1,4-dihydroxy-2-naphthoyl-CoA synthase	0.03307	1.59885	0.170562	0.303153	0.136233	FALSE
Dicumarol	A6L440	BVU_2808	Uncharacterized protein	-0.0339358	-1.58945	0.172642	0.306569	0.137436	FALSE
Dicumarol	A6KZ88	BVU_1061	Glycosyltransferase family 9	-0.0378746	-1.5876	0.173056	0.306761	0.137675	FALSE
Dicumarol	A6L085	BVU_1411	DUF4292 domain-containing protein	0.0366974	1.58756	0.173065	0.306761	0.13768	FALSE
Dicumarol	A6KX22	BVU_0266	Iron-sulfur cluster carrier protein	-0.0242682	-1.58437	0.173778	0.307744	0.13809	FALSE
Dicumarol	A6L794	BVU_3955	Nudix hydrolase domain-containing protein	0.0485361	1.57694	0.17545	0.310424	0.139049	FALSE
Dicumarol	A6KYR8	BVU_0887	Octopine dehydrogenase	-0.0237407	-1.57502	0.175884	0.310909	0.139297	FALSE
Dicumarol	A6L7D0	BVU_3991	Glycoside hydrolase family 13, candidate alpha-glycosidase	0.024585	1.5741	0.176093	0.310996	0.139416	FALSE
Dicumarol	A6L7I3	BVU_4045	Predicted nucleoside-diphosphate sugar epimerase	-0.0337784	-1.5692	0.177209	0.312683	0.140052	FALSE
Dicumarol	A6L6X3	BVU_3826	HIT domain-containing protein	0.0286294	1.56204	0.178852	0.314911	0.140984	FALSE
Dicumarol	A6KZ67	BVU_1038	SbsA Ig-like domain-containing protein	-0.0235722	-1.5617	0.178931	0.314911	0.141028	FALSE
Dicumarol	A6L1N5	BVU_1926	Putative dolichol-P-glucose synthetase	0.0410776	1.56159	0.178956	0.314911	0.141043	FALSE
Dicumarol	A6L522	BVU_3154	UDP-glucose 6-dehydrogenase	-0.0238561	-1.55933	0.179477	0.315358	0.141337	FALSE
Dicumarol	A6KZM1	mutS	DNA mismatch repair protein MutS	-0.0266384	-1.55908	0.179534	0.315358	0.141369	FALSE
Dicumarol	A6KYL5	BVU_0830	Outer membrane protein beta-barrel domain-containing protein	-0.0233621	-1.55336	0.180864	0.317408	0.142118	FALSE
Dicumarol	A6KYG1	BVU_0771	Putative oxidoreductase	0.0574331	1.54992	0.181666	0.318529	0.142568	FALSE
Dicumarol	A6L3F0	BVU_2557	Acyl-ACP thioesterase	0.03128	1.54842	0.182017	0.318857	0.142765	FALSE
Dicumarol	A6L2T2	BVU_2337	DUF4476 domain-containing protein	-0.0312992	-1.54652	0.182463	0.319351	0.143014	FALSE
Dicumarol	A6L206	BVU_2055	Putative iron-related ABC transport periplasmic binding protein	-0.0526976	-1.54548	0.182708	0.319493	0.143152	FALSE
Dicumarol	A6L425	BVU_2793	Phosphate-selective porin O and P	0.0422502	1.54464	0.182906	0.319552	0.143262	FALSE
Dicumarol	A6L1P6	cmk	Cytidylate kinase	0.0361509	1.54381	0.183102	0.319607	0.143371	FALSE
Dicumarol	A6L4G4	BVU_2939	Putative ATP-binding component of ABC transporter	-0.0315737	-1.54055	0.183871	0.320663	0.1438	FALSE
Dicumarol	A6KYK0	BVU_0810	DUF3467 domain-containing protein	-0.0270161	-1.53602	0.184948	0.322253	0.144399	FALSE
Dicumarol	A6L2G1	ffh	Signal recognition particle protein	-0.0264835	-1.53168	0.185985	0.323513	0.144973	FALSE
Dicumarol	A6L5D4	BVU_3269	Two-component system response regulator	0.0750143	1.5316	0.186003	0.323513	0.144983	FALSE
Dicumarol	A6L1Y4	BVU_2033	Putative endothelin-converting enzyme	-0.0240735	-1.53089	0.186174	0.323521	0.145078	FALSE
Dicumarol	A6L1K8	dinB	DNA polymerase IV	0.0302578	1.52928	0.186559	0.323885	0.145291	FALSE
Dicumarol	A6L0W1	gmk	Guanylate kinase	0.036205	1.52863	0.186716	0.323885	0.145377	FALSE
Dicumarol	A6L7C9	BVU_3990	PNPLA domain-containing protein	0.0461763	1.52515	0.187553	0.325048	0.145839	FALSE
Dicumarol	A6KX23	trmB	tRNA (guanine-N(7)-)-methyltransferase	-0.024945	-1.52053	0.188673	0.326698	0.146454	FALSE
Dicumarol	A6KZ62	BVU_1033	Coenzyme F390 synthetase	0.0348716	1.51421	0.190212	0.328999	0.147296	FALSE
Dicumarol	A6L4Y2	BVU_3112	Putative potassium uptake protein	0.0295524	1.51369	0.19034	0.328999	0.147366	FALSE
Dicumarol	A6L3K9	recF	DNA replication and repair protein RecF	-0.0253115	-1.51201	0.190753	0.329421	0.147591	FALSE
Dicumarol	A6L2Q4	BVU_2309	Porin	-0.0278105	-1.51082	0.191044	0.329632	0.14775	FALSE
Dicumarol	A6L3D9	truA	tRNA pseudouridine synthase A	-0.0338884	-1.50892	0.191512	0.329955	0.148004	FALSE
Dicumarol	A6L3X0	BVU_2734	Two-component system sensor histidine kinase, with response regulator receiver domain	0.0475199	1.50868	0.19157	0.329955	0.148036	FALSE
Dicumarol	A6L078	rsmH	Ribosomal RNA small subunit methyltransferase H	-0.0235798	-1.50488	0.192508	0.331278	0.148545	FALSE
Dicumarol	A6KXM4	nadK	NAD kinase	-0.026085	-1.50081	0.193518	0.332722	0.149092	FALSE
Dicumarol	A6L2U6	BVU_2351	Uncharacterized protein	0.0579569	1.4952	0.19492	0.334516	0.149848	FALSE
Dicumarol	A6L0Y8	BVU_1671	Fructose-bisphosphate aldolase	0.0304146	1.49457	0.195077	0.334516	0.149932	FALSE
Dicumarol	A6L544	BVU_3176	Putative two-component system response regulator	0.0379795	1.49421	0.195168	0.334516	0.149981	FALSE
Dicumarol	A6KYQ0	BVU_0869	Cationic outer membrane protein	-0.027726	-1.49365	0.195309	0.334516	0.150057	FALSE
Dicumarol	A6KX71	BVU_0315	Putative two-component system sensor histidine kinase	0.023384	1.49321	0.19542	0.334516	0.150116	FALSE
Dicumarol	A6L4T6	BVU_3063	Uncharacterized protein	0.060005	1.49227	0.195656	0.334626	0.150243	FALSE
Dicumarol	A6L222	BVU_2071	Single-stranded-DNA-specific exonuclease RecJ	-0.022468	-1.4866	0.197087	0.336776	0.151009	FALSE
Dicumarol	A6L1E2	BVU_1830	Methylenetetrahydrofolate reductase	0.0248939	1.4854	0.19739	0.336946	0.151171	FALSE
Dicumarol	A6L644	BVU_3540	Putative ThiS protein, involved in thiamine biosynthesis	-0.0529536	-1.48484	0.197532	0.336946	0.151247	FALSE
Dicumarol	A6KZD3	BVU_1106	Gluconate 5-dehydrogenase	-0.0262235	-1.48123	0.198452	0.338073	0.151737	FALSE
Dicumarol	A6L387	BVU_2494	Putative NADH dehydrogenase/NAD(P)H nitroreductase	0.0301617	1.48088	0.19854	0.338073	0.151784	FALSE
Dicumarol	A6L2I6	BVU_2240	Metal-dependent hydrolase	-0.0274207	-1.47906	0.199006	0.33857	0.152032	FALSE
Dicumarol	A6KWQ5	BVU_0141	START-like domain-containing protein	0.0260972	1.47752	0.199399	0.338944	0.152241	FALSE
Dicumarol	A6L1E3	BVU_1831	Putative phospholipid biosynthesis related protein	0.0271283	1.47514	0.20001	0.339686	0.152564	FALSE
Dicumarol	A6L1W3	msrA	Peptide methionine sulfoxide reductase MsrA	0.0439038	1.47399	0.200305	0.339891	0.152721	FALSE
Dicumarol	A6L4G1	BVU_2936	Putative metal dependent hydrolase	0.0255945	1.47094	0.201091	0.340927	0.153136	FALSE
Dicumarol	A6L6C2	BVU_3625	DUF5063 domain-containing protein	0.026342	1.46947	0.201471	0.341274	0.153337	FALSE
Dicumarol	A6L3G7	valS	Valine--tRNA ligase	-0.0229567	-1.46791	0.201876	0.341663	0.15355	FALSE
Dicumarol	A6L7D3	BVU_3994	Alanyl-tRNA synthetase	-0.02336	-1.46577	0.202429	0.342302	0.153841	FALSE
Dicumarol	A6L1F2	BVU_1841	Putative outer membrane protein, probably involved in nutrient binding	-0.0304382	-1.4553	0.205168	0.346541	0.155275	FALSE
Dicumarol	A6L6I5	BVU_3688	Type I restriction enzyme endonuclease subunit	0.0284496	1.45483	0.205292	0.346541	0.155339	FALSE
Dicumarol	A6L7N4	BVU_4096	Two-component system sensor histidine kinase	-0.026265	-1.45314	0.205739	0.346995	0.155572	FALSE
Dicumarol	A6L2N0	BVU_2285	Uncharacterized protein	-0.0338005	-1.44996	0.20658	0.348112	0.156009	FALSE
Dicumarol	A6KYJ5	rplC	50S ribosomal protein L3	-0.0284141	-1.44694	0.207379	0.349157	0.156424	FALSE
Dicumarol	A6L0D1	BVU_1458	Fe-S oxidoreductase family 2	0.0263918	1.44408	0.208143	0.35014	0.156819	FALSE
Dicumarol	A6L423	BVU_2791	Anaerobic C4-dicarboxylate transporter dcuB	0.0285024	1.44283	0.208476	0.350397	0.156991	FALSE
Dicumarol	A6KYI9	rpsC	30S ribosomal protein S3	-0.0231792	-1.44082	0.209013	0.350756	0.157268	FALSE
Dicumarol	A6L0V4	rex	Redox-sensing transcriptional repressor Rex	-0.0426152	-1.44069	0.209049	0.350756	0.157287	FALSE
Dicumarol	A6L4W8	BVU_3098	Ribonucleoside-diphosphate reductase	-0.0217936	-1.43994	0.209249	0.35079	0.15739	FALSE
Dicumarol	A6KYG9	rplQ	50S ribosomal protein L17	-0.0225656	-1.43912	0.20947	0.350858	0.157504	FALSE
Dicumarol	A6KXQ8	BVU_0512	Two-component system sensor histidine kinase/response regulator, hybrid	-0.0276941	-1.43267	0.211209	0.353467	0.158396	FALSE
Dicumarol	A6L2W7	BVU_2372	Aminoacyl-histidine dipeptidase	0.0245004	1.43121	0.211605	0.353825	0.158599	FALSE
Dicumarol	A6L1A1	BVU_1789	Aldehyde dehydrogenase A	0.028584	1.42919	0.212151	0.354343	0.158878	FALSE
Dicumarol	A6KY05	BVU_0611	Glycosyl hydrolase family 109 protein 2	0.0228651	1.42872	0.212278	0.354343	0.158943	FALSE
Dicumarol	A6L224	BVU_2073	Xaa-Pro aminopeptidase	-0.0305796	-1.4255	0.213157	0.355505	0.159391	FALSE
Dicumarol	A6KZH2	nadA	Quinolinate synthase	0.0279716	1.4239	0.213595	0.35588	0.159613	FALSE
Dicumarol	A6L2X2	recA	Protein RecA	-0.0225781	-1.42334	0.213747	0.35588	0.159691	FALSE
Dicumarol	A6KXF9	BVU_0408	tryptophan--tRNA ligase	0.0245915	1.42234	0.214022	0.356033	0.15983	FALSE
Dicumarol	A6KX12	BVU_0254	Putative transcriptional regulator	0.0271971	1.42068	0.214477	0.356486	0.160061	FALSE
Dicumarol	A6L7J7	thrS	Threonine--tRNA ligase	-0.021295	-1.41998	0.21467	0.356502	0.160159	FALSE
Dicumarol	A6L686	guaA	GMP synthase [glutamine-hydrolyzing]	-0.0219422	-1.41708	0.215467	0.357503	0.160563	FALSE
Dicumarol	A6KY16	BVU_0622	SusD/RagB family nutrient-binding outer membrane lipoprotein	0.0224577	1.4164	0.215654	0.357503	0.160657	FALSE
Dicumarol	A6L4W1	BVU_3091	Putative exported periplasmic protein	-0.0294597	-1.41579	0.215823	0.357503	0.160742	FALSE
Dicumarol	A6L1L9	BVU_1909	Putative peptidase	0.0315837	1.41388	0.21635	0.358072	0.161008	FALSE
Dicumarol	A6L0D4	BVU_1461	Putative sortase and related acyltransferase	0.0234365	1.41192	0.216895	0.358359	0.161283	FALSE
Dicumarol	A6KZC0	BVU_1093	Putative N6-adenine-specific DNA methylase	0.0275766	1.41153	0.217002	0.358359	0.161336	FALSE
Dicumarol	A6L321	BVU_2426	Transcriptional regulator	-0.0374703	-1.41127	0.217076	0.358359	0.161374	FALSE
Dicumarol	A6KWW7	BVU_0203	ThiF family protein, putative dinucleotide-utilizing enzyme involved in molybdopterin and thiamine biosynthesis	-0.0249585	-1.40839	0.217877	0.359377	0.161776	FALSE
Dicumarol	A6L1V7	leuA	2-isopropylmalate synthase	-0.0212277	-1.40683	0.21831	0.359684	0.161994	FALSE
Dicumarol	A6L4N6	BVU_3012	Putative ATPase involved in DNA repair	0.0211875	1.4064	0.218432	0.359684	0.162055	FALSE
Dicumarol	A6L213	BVU_2062	Aminotransferase	0.0581825	1.40222	0.219602	0.361062	0.162656	FALSE
Dicumarol	A6KXC9	BVU_0374	Bacterial surface antigen (D15) domain-containing protein	-0.021292	-1.40209	0.21964	0.361062	0.162676	FALSE
Dicumarol	A6KWH2	BVU_0056	YrdC-like domain-containing protein	-0.0384436	-1.39796	0.220802	0.362491	0.163275	FALSE
Dicumarol	A6KWD5	rplI	50S ribosomal protein L9	-0.0230954	-1.39768	0.220881	0.362491	0.163316	FALSE
Dicumarol	A6L404	purT	Formate-dependent phosphoribosylglycinamide formyltransferase	-0.020958	-1.39497	0.221648	0.363443	0.163711	FALSE
Dicumarol	A6L236	BVU_2088	Schlafen AlbA-2 domain-containing protein	0.0304063	1.3927	0.222292	0.364192	0.164041	FALSE
Dicumarol	A6L7S5	BVU_4137	Cyclically-permuted mutarotase family protein	0.0224813	1.38598	0.224208	0.367024	0.165023	FALSE
Dicumarol	A6L212	BVU_2061	Putative phospho-2-dehydro-3-deoxyheptonate aldolase	0.0248046	1.38188	0.225383	0.368636	0.165621	FALSE
Dicumarol	A6L5L5	pyrG	CTP synthase	-0.0227539	-1.38	0.225925	0.368885	0.165897	FALSE
Dicumarol	A6KYK6	rplA	50S ribosomal protein L1	-0.0210361	-1.37922	0.22615	0.368885	0.166011	FALSE
Dicumarol	A6L769	BVU_3930	Glycosyltransferase family 4	-0.0257692	-1.37883	0.226262	0.368885	0.166068	FALSE
Dicumarol	A6L3I9	rlmN	Probable dual-specificity RNA methyltransferase RlmN	-0.0206354	-1.37871	0.226298	0.368885	0.166086	FALSE
Dicumarol	A6KY65	BVU_0673	Uncharacterized protein	-0.0222989	-1.37807	0.226482	0.368885	0.16618	FALSE
Dicumarol	A6L757	BVU_3918	DNA primase/helicase	-0.0313008	-1.37627	0.227004	0.369428	0.166445	FALSE
Dicumarol	A6KX93	BVU_0337	Putative methenyltetrahydrofolate cyclohydrolase	0.0856674	1.37074	0.228612	0.371733	0.167287	FALSE
Dicumarol	A6L141	BVU_1729	Glycosyltransferase family 14	0.154287	1.36854	0.229254	0.372467	0.167622	FALSE
Dicumarol	A6L3E9	BVU_2556	Acetolactate synthase small subunit	0.0218124	1.35934	0.231957	0.376408	0.169028	FALSE
Dicumarol	A6L3F8	coaX	Type III pantothenate kinase	0.0212887	1.3584	0.232237	0.376408	0.169173	FALSE
Dicumarol	A6L533	BVU_3165	DAGKc domain-containing protein	0.0251437	1.35832	0.23226	0.376408	0.169185	FALSE
Dicumarol	A6L2U5	BVU_2350	ABC transporter permease	-0.0413346	-1.35751	0.232499	0.376482	0.169309	FALSE
Dicumarol	A6KXA6	hisS	Histidine--tRNA ligase	-0.0205737	-1.3555	0.233097	0.377137	0.169619	FALSE
Dicumarol	A6KWW3	BVU_0199	Uncharacterized protein	0.0337092	1.35243	0.23401	0.378301	0.17009	FALSE
Dicumarol	A6L3C2	BVU_2529	Mannose-1-phosphate guanyltransferase	-0.0432691	-1.35	0.234735	0.379157	0.170464	FALSE
Dicumarol	A6L1W0	BVU_2007	2-isopropylmalate synthase	-0.0251889	-1.34666	0.235735	0.380457	0.170978	FALSE
Dicumarol	A6L1Z6	BVU_2045	Putative TonB-dependent outer membrane protein	0.0402156	1.3432	0.236774	0.381818	0.171511	FALSE
Dicumarol	A6KZN6	BVU_1210	NTP pyrophosphohydrolase MazG putative catalytic core domain-containing protein	-0.021523	-1.34152	0.237282	0.382073	0.171771	FALSE
Dicumarol	A6KYL7	BVU_0832	Two-component system response regulator	0.0504446	1.34138	0.237325	0.382073	0.171793	FALSE
Dicumarol	A6KYR9	BVU_0888	Putative cholinephosphotransferase	-0.0300104	-1.33978	0.237809	0.382537	0.172041	FALSE
Dicumarol	A6L214	BVU_2063	prephenate dehydratase	0.022404	1.33907	0.238024	0.382567	0.17215	FALSE
Dicumarol	A6L0G7	BVU_1494	DUF1579 domain-containing protein	0.0431038	1.33613	0.238916	0.383684	0.172606	FALSE
Dicumarol	A6L0Y3	BVU_1666	Putative two-component system sensor histidine kinase/response regulator, hybrid	0.0544529	1.33411	0.23953	0.384264	0.172918	FALSE
Dicumarol	A6KWI7	nadX	L-aspartate dehydrogenase	-0.0342601	-1.33364	0.239672	0.384264	0.17299	FALSE
Dicumarol	A6L6D5	BVU_3638	serine--tRNA ligase	-0.0201279	-1.32738	0.241586	0.38623	0.173962	FALSE
Dicumarol	A6L0X3	BVU_1656	Putative polyA polymerase	-0.0202783	-1.32727	0.241622	0.38623	0.17398	FALSE
Dicumarol	A6L5B3	BVU_3248	Haloacid dehalogenase-like hydrolase	-0.0212063	-1.3271	0.241672	0.38623	0.174005	FALSE
Dicumarol	A6L1X0	BVU_2017	Putative iron uptake regulation protein	-0.0220972	-1.32704	0.241691	0.38623	0.174015	FALSE
Dicumarol	A6KYH0	rpoA	DNA-directed RNA polymerase subunit alpha	0.0216465	1.32301	0.242934	0.387752	0.174646	FALSE
Dicumarol	A6L0B1	BVU_1438	Uncharacterized protein	0.0254187	1.32266	0.243042	0.387752	0.174701	FALSE
Dicumarol	A6KX06	BVU_0248	Outer membrane protein beta-barrel domain-containing protein	-0.0261887	-1.31923	0.2441	0.389122	0.175237	FALSE
Dicumarol	A6L3I8	BVU_2597	Glycosyltransferase family 2	-0.0209007	-1.31829	0.244393	0.38927	0.175384	FALSE
Dicumarol	A6L7Q8	nagB	Glucosamine-6-phosphate deaminase	0.0216282	1.31297	0.246051	0.391591	0.176233	FALSE
Dicumarol	A6L1L7	BVU_1907	Putative ATP-dependent exodeoxyribonuclease	-0.020925	-1.30749	0.247766	0.393998	0.177106	FALSE
Dicumarol	A6L1U1	BVU_1983	Glycoside hydrolase family 43, candidate beta-xylosidase/alpha-L-arabinofuranosidase	-0.0405807	-1.30646	0.248089	0.39419	0.177271	FALSE
Dicumarol	A6KYI5	rplN	50S ribosomal protein L14	-0.0248104	-1.30534	0.248442	0.39443	0.17745	FALSE
Dicumarol	A6KX16	BVU_0260	RND efflux pump membrane fusion protein barrel-sandwich domain-containing protein	0.0195075	1.29775	0.250843	0.397918	0.178666	FALSE
Dicumarol	A6KYM1	BVU_0836	Putative PfkB family carbohydrate kinase	-0.0201409	-1.29673	0.251169	0.398111	0.17883	FALSE
Dicumarol	A6L4X2	BVU_3102	Propionyl-CoA carboxylase beta chain	-0.0195814	-1.29591	0.25143	0.3982	0.178962	FALSE
Dicumarol	A6L4N4	BVU_3010	DNA helicase	0.0235774	1.29429	0.251946	0.398693	0.179222	FALSE
Dicumarol	A6L237	BVU_2089	Two-component system sensor histidine kinase/response regulator, hybrid	-0.0708369	-1.29128	0.252909	0.399891	0.179706	FALSE
Dicumarol	A6L6T2	BVU_3785	ATP-grasp domain-containing protein	0.0575094	1.2895	0.25348	0.400254	0.179992	FALSE
Dicumarol	A6KX95	BVU_0339	Putative NTP pyrophosphohydrolase	-0.0235657	-1.28895	0.253656	0.400254	0.180081	FALSE
Dicumarol	A6L2V4	BVU_2359	Stress-response A/B barrel domain-containing protein	0.0328742	1.28864	0.253755	0.400254	0.18013	FALSE
Dicumarol	A6L655	BVU_3551	ribose-phosphate diphosphokinase	-0.0211015	-1.28705	0.254268	0.400739	0.180388	FALSE
Dicumarol	A6L5B6	BVU_3251	histidine kinase	0.0271981	1.28166	0.256007	0.403153	0.181257	FALSE
Dicumarol	A6L045	BVU_1370	Uncharacterized protein	-0.0481892	-1.27888	0.25691	0.404249	0.181707	FALSE
Dicumarol	A6L2W2	BVU_2367	Putative rubrerythrin	-0.028223	-1.27766	0.257306	0.404545	0.181904	FALSE
Dicumarol	A6L5F9	BVU_3294	DNA-binding protein	0.0339564	1.27623	0.257772	0.404814	0.182136	FALSE
Dicumarol	A6L5E9	BVU_3284	Putative integration host factor IHF alpha subunit	0.0332739	1.27586	0.257892	0.404814	0.182195	FALSE
Dicumarol	A6L2V0	BVU_2355	histidine kinase	0.0290604	1.27237	0.259032	0.405977	0.182761	FALSE
Dicumarol	A6KZN4	BVU_1208	Octaprenyl-diphosphate synthase	0.0294214	1.27231	0.25905	0.405977	0.18277	FALSE
Dicumarol	A6L1X3	BVU_2020	Putative outer membrane protein, probably involved in nutrient binding	-0.0289234	-1.27145	0.259333	0.406094	0.18291	FALSE
Dicumarol	A6KYS6	luxS	S-ribosylhomocysteine lyase	0.0291279	1.27011	0.259772	0.406454	0.183127	FALSE
Dicumarol	A6L4C0	BVU_2895	DUF3127 domain-containing protein	-0.0360823	-1.26606	0.261106	0.408215	0.183808	FALSE
Dicumarol	A6KXF7	mnmA1	tRNA-specific 2-thiouridylase MnmA 1	0.0230856	1.26366	0.261899	0.409125	0.184211	FALSE
Dicumarol	A6L796	BVU_3957	Putative glycosyltransferase	0.0409838	1.25649	0.264279	0.412051	0.185418	FALSE
Dicumarol	A6KWD2	BVU_0008	Putative Fe-S oxidoreductase	0.0210793	1.25642	0.264303	0.412051	0.18543	FALSE
Dicumarol	A6KZ47	BVU_1018	3-oxoacyl-[acyl-carrier-protein] synthase	-0.0264399	-1.25611	0.264407	0.412051	0.185482	FALSE
Dicumarol	A6L6B1	BVU_3612	BFN domain-containing protein	0.0277331	1.25333	0.265335	0.413167	0.185951	FALSE
Dicumarol	A6L1V4	BVU_1996	Putative helicase	-0.0348838	-1.24824	0.267041	0.415493	0.186811	FALSE
Dicumarol	A6KXM3	pdxJ	Pyridoxine 5'-phosphate synthase	0.0193548	1.23958	0.269971	0.419715	0.18828	FALSE
Dicumarol	A6L7D9	glmS	Glutamine--fructose-6-phosphate aminotransferase [isomerizing]	0.0226143	1.23839	0.270374	0.420007	0.188481	FALSE
Dicumarol	A6KXN2	BVU_0486	ATP-dependent exonuclease sbcC	0.0336214	1.23521	0.271459	0.421356	0.189023	FALSE
Dicumarol	A6KX87	BVU_0331	Putative DNA mismatch repair protein	0.0199152	1.23177	0.272638	0.42285	0.18961	FALSE
Dicumarol	A6KYR3	metG	Methionine--tRNA ligase	-0.0184833	-1.23015	0.273193	0.423374	0.189885	FALSE
Dicumarol	A6L6A9	BVU_3610	DUF4836 family protein	-0.0225655	-1.2278	0.274002	0.42425	0.190286	FALSE
Dicumarol	A6KZG7	BVU_1140	Putative Fe-S oxidoreductase	0.0197832	1.22724	0.274195	0.42425	0.190382	FALSE
Dicumarol	A6L585	aspS	Aspartate--tRNA ligase	-0.0185434	-1.22405	0.275296	0.425617	0.190927	FALSE
Dicumarol	A6L2T7	BVU_2342	Peptidoglycan hydrolase	-0.0260736	-1.21962	0.276834	0.427655	0.191686	FALSE
Dicumarol	A6L3G1	secA	Protein translocase subunit SecA	-0.0205983	-1.21836	0.277272	0.427991	0.191902	FALSE
Dicumarol	A6L0W9	BVU_1652	Zinc metalloprotease	0.0186493	1.2143	0.278688	0.429788	0.192598	FALSE
Dicumarol	A6L5K8	BVU_3346	Pyruvate carboxylase subunit B	0.024023	1.21376	0.278877	0.429788	0.19269	FALSE
Dicumarol	A6KX08	BVU_0250	Phosphoenolpyruvate synthase/pyruvate phosphate dikinase	0.0290225	1.21139	0.279707	0.430317	0.193097	FALSE
Dicumarol	A6L6X7	BVU_3830	Amidophosphoribosyltransferase	-0.0208965	-1.21107	0.279818	0.430317	0.193152	FALSE
Dicumarol	A6L0Y7	rpmE2	50S ribosomal protein L31 type B	-0.0302108	-1.21089	0.279883	0.430317	0.193184	FALSE
Dicumarol	A6L2P8	BVU_2303	HU domain-containing protein	-0.0197525	-1.21017	0.280136	0.430367	0.193307	FALSE
Dicumarol	A6L372	BVU_2479	DUF304 domain-containing protein	0.0352809	1.20564	0.281732	0.432478	0.194087	FALSE
Dicumarol	A6L219	BVU_2068	Tetratricopeptide repeat protein	-0.0229636	-1.19839	0.284302	0.436079	0.195337	FALSE
Dicumarol	A6KZA7	BVU_1080	Ribonuclease H	-0.0310307	-1.19752	0.284611	0.436209	0.195487	FALSE
Dicumarol	A6L575	BVU_3210	Glycosyltransferase family 11	-0.0238668	-1.1966	0.28494	0.43637	0.195646	FALSE
Dicumarol	A6KX05	BVU_0247	Putative carbohydrate metabolism domain-containing protein	-0.0229428	-1.1945	0.28569	0.436843	0.19601	FALSE
Dicumarol	A6L0E4	priA	Primosomal protein N'	0.0279708	1.19399	0.285872	0.436843	0.196098	FALSE
Dicumarol	A6L3D6	purC	Phosphoribosylaminoimidazole-succinocarboxamide synthase	-0.018501	-1.19385	0.285922	0.436843	0.196122	FALSE
Dicumarol	A6KZ98	BVU_1071	Glycosyltransferase family 2	0.0227075	1.19246	0.286419	0.437261	0.196362	FALSE
Dicumarol	A6L7D7	carA	Carbamoyl-phosphate synthase small chain	0.0256429	1.19029	0.287198	0.437626	0.196738	FALSE
Dicumarol	A6L175	dxs	1-deoxy-D-xylulose-5-phosphate synthase	0.0244877	1.19025	0.287215	0.437626	0.196746	FALSE
Dicumarol	A6KZZ5	buk	Probable butyrate kinase	0.0215645	1.18992	0.287333	0.437626	0.196803	FALSE
Dicumarol	A6L6P4	BVU_3747	HIRAN domain-containing protein	-0.0180689	-1.1851	0.289069	0.439927	0.197639	FALSE
Dicumarol	A6L0Z8	BVU_1681	Hypoxanthine phosphoribosyltransferase	-0.025814	-1.18255	0.289992	0.440987	0.198082	FALSE
Dicumarol	A6L706	BVU_3867	DUF4494 domain-containing protein	0.0219201	1.18149	0.290376	0.441227	0.198266	FALSE
Dicumarol	A6L6A8	BVU_3609	ABC transporter ATP-binding protein	0.0369039	1.17988	0.29096	0.441769	0.198545	FALSE
Dicumarol	A6L4B8	BVU_2893	DNA Pol III epsilon chain	-0.0222379	-1.17583	0.292438	0.443667	0.199251	FALSE
Dicumarol	A6L7J1	BVU_4053	Endonuclease	-0.0231487	-1.17471	0.292847	0.443942	0.199446	FALSE
Dicumarol	A6KZ23	BVU_0994	Rhomboid family intramembrane serine protease	0.0207526	1.17294	0.293492	0.444574	0.199754	FALSE
Dicumarol	A6L752	BVU_3913	Quinoprotein amine dehydrogenase	0.0228574	1.17162	0.293978	0.444965	0.199985	FALSE
Dicumarol	A6L7M2	BVU_4084	DUF4891 domain-containing protein	0.0176615	1.16645	0.295878	0.447262	0.200887	FALSE
Dicumarol	A6KXS7	BVU_0531	Transcriptional regulator	-0.0191592	-1.16624	0.295955	0.447262	0.200923	FALSE
Dicumarol	A6KYJ2	rplB	50S ribosomal protein L2	-0.0214043	-1.16398	0.296792	0.448179	0.201319	FALSE
Dicumarol	A6L406	BVU_2770	Cytochrome c domain-containing protein	0.0360758	1.16259	0.297307	0.448608	0.201563	FALSE
Dicumarol	A6L2S9	BVU_2334	Cytidine deaminase	0.0195629	1.16189	0.297567	0.448654	0.201686	FALSE
Dicumarol	A6KYY2	BVU_0951	Fimbrillin family protein	-0.0195445	-1.15895	0.298658	0.44995	0.2022	FALSE
Dicumarol	A6L093	BVU_1419	RNA polymerase sigma-54	0.0174013	1.15421	0.300424	0.452262	0.203031	FALSE
Dicumarol	A6L6A7	BVU_3608	Uncharacterized protein	0.033097	1.14876	0.302468	0.454912	0.203988	FALSE
Dicumarol	A6KZG6	BVU_1139	Putative sulfate transporter, permease	0.020165	1.14827	0.302652	0.454912	0.204074	FALSE
Dicumarol	A6KX04	BVU_0246	Glutamate dehydrogenase	-0.0174417	-1.14599	0.303511	0.455852	0.204475	FALSE
Dicumarol	A6KYG0	BVU_0770	O-acetylhomoserine (Thiol)-lyase	-0.0179294	-1.13936	0.306023	0.45905	0.205643	FALSE
Dicumarol	A6L4F8	rho	Transcription termination factor Rho	0.0289021	1.13912	0.306112	0.45905	0.205685	FALSE
Dicumarol	A6L3E1	BVU_2548	Radical SAM core domain-containing protein	-0.0432332	-1.13769	0.306657	0.459134	0.205938	FALSE
Dicumarol	A6KZ46	BVU_1017	Putative thioesterase	-0.0213638	-1.13717	0.306854	0.459134	0.206029	FALSE
Dicumarol	A6L1W8	BVU_2015	Putative dipeptidyl-peptidase III	0.0322831	1.13712	0.306875	0.459134	0.206039	FALSE
Dicumarol	A6KWH7	BVU_0061	Putative cation efflux system protein	0.0263092	1.13467	0.30781	0.46018	0.206471	FALSE
Dicumarol	A6L0E5	BVU_1472	Histidinol phosphatase and related hydrolase of the PHP family	0.0270128	1.13362	0.308209	0.46031	0.206656	FALSE
Dicumarol	A6KZH6	leuS	Leucine--tRNA ligase	-0.0181579	-1.1332	0.30837	0.46031	0.20673	FALSE
Dicumarol	A6L129	BVU_1717	TIGR04255 family protein	-0.0176812	-1.13156	0.308999	0.460783	0.20702	FALSE
Dicumarol	A6L3M2	BVU_2633	Uncharacterized protein	-0.0206639	-1.13114	0.30916	0.460783	0.207095	FALSE
Dicumarol	A6L3C3	BVU_2530	Aminoglycoside phosphotransferase domain-containing protein	-0.0183023	-1.12983	0.309664	0.461181	0.207327	FALSE
Dicumarol	A6L2I3	pheS	Phenylalanine--tRNA ligase alpha subunit	0.0171906	1.1287	0.310095	0.461471	0.207526	FALSE
Dicumarol	A6L654	BVU_3550	Thiamine phosphate pyrophosphorylase	0.018483	1.12596	0.311151	0.462689	0.208011	FALSE
Dicumarol	A6KYH1	rpsD	30S ribosomal protein S4	0.0195889	1.12167	0.31281	0.464801	0.208772	FALSE
Dicumarol	A6KWE8	BVU_0024	Lipoprotein	-0.0178312	-1.12043	0.313288	0.465156	0.208991	FALSE
Dicumarol	A6L2U1	BVU_2346	ABC transporter ATP-binding protein	-0.0201953	-1.11958	0.313619	0.465293	0.209142	FALSE
Dicumarol	A6L0F8	prfB	Peptide chain release factor 2	-0.019059	-1.11413	0.31574	0.467945	0.210109	FALSE
Dicumarol	A6L652	BVU_3548	Glutathionylspermidine synthase	-0.0242822	-1.11356	0.315964	0.467945	0.210211	FALSE
Dicumarol	A6L4D6	BVU_2911	Two-component system sensor histidine kinase/response regulator, hybrid	-0.0216895	-1.11314	0.316127	0.467945	0.210285	FALSE
Dicumarol	A6L5M9	BVU_3367	MarR family transcriptional regulator	0.0380581	1.11055	0.31714	0.469088	0.210745	FALSE
Dicumarol	A6KWV3	BVU_0189	Putative L-asparaginase	-0.0410485	-1.10907	0.317721	0.469591	0.211009	FALSE
Dicumarol	A6KX14	mdh	Malate dehydrogenase	-0.0207308	-1.1065	0.318731	0.470398	0.211466	FALSE
Dicumarol	A6L070	murC	UDP-N-acetylmuramate--L-alanine ligase	0.0167484	1.10646	0.31875	0.470398	0.211475	FALSE
Dicumarol	A6L202	BVU_2051	Phosphoglycerate mutase	0.0230075	1.1016	0.320665	0.471922	0.21234	FALSE
Dicumarol	A6L7P6	BVU_4108	Glycerol-3-phosphate dehydrogenase	0.0200777	1.10159	0.320671	0.471922	0.212342	FALSE
Dicumarol	A6KWP9	BVU_0133	Glycoside hydrolase family 97	0.0174777	1.1014	0.320746	0.471922	0.212376	FALSE
Dicumarol	A6L1K3	BVU_1892	Uncharacterized protein	0.0446061	1.10093	0.32093	0.471922	0.212459	FALSE
Dicumarol	A6L3F2	BVU_2559	TonB C-terminal domain-containing protein	-0.0218654	-1.10077	0.320994	0.471922	0.212488	FALSE
Dicumarol	A6L5X7	BVU_3467	Replicative DNA helicase	0.0168417	1.10009	0.321264	0.471963	0.212609	FALSE
Dicumarol	A6L0B6	BVU_1443	Uncharacterized protein	0.0188933	1.09857	0.321868	0.472494	0.212881	FALSE
Dicumarol	A6L1N0	ftsH	ATP-dependent zinc metalloprotease FtsH	0.0189879	1.09403	0.323673	0.474785	0.213698	FALSE
Dicumarol	A6KZE0	BVU_1113	L-aspartate oxidase	0.0189382	1.0899	0.325326	0.476654	0.214444	FALSE
Dicumarol	A6L581	BVU_3216	Outer membrane protein beta-barrel domain-containing protein	-0.0177326	-1.08962	0.325436	0.476654	0.214494	FALSE
Dicumarol	A6L4B6	BVU_2891	DNA repair protein RecN	-0.0217139	-1.08516	0.327229	0.478793	0.2153	FALSE
Dicumarol	A6L0S0	BVU_1597	Uncharacterized protein	0.0306589	1.08476	0.327389	0.478793	0.215372	FALSE
Dicumarol	A6KZ08	BVU_0977	Uracil phosphoribosyltransferase	-0.02249	-1.08368	0.327827	0.479034	0.215568	FALSE
Dicumarol	A6L2N1	pfp	Pyrophosphate--fructose 6-phosphate 1-phosphotransferase	-0.0198066	-1.08314	0.328045	0.479034	0.215666	FALSE
Dicumarol	A6KYP0	BVU_0859	SRPBCC family protein	0.0448515	1.07835	0.329982	0.481502	0.216532	FALSE
Dicumarol	A6KZ77	BVU_1050	3-oxoacyl-[acyl-carrier-protein] synthase 2	-0.0234238	-1.07664	0.330676	0.482107	0.216842	FALSE
Dicumarol	A6L3B2	BVU_2519	NigD-like protein	-0.0206715	-1.07611	0.330891	0.482107	0.216938	FALSE
Dicumarol	A6KYJ9	rpsL	30S ribosomal protein S12	-0.0174272	-1.07154	0.332751	0.484399	0.217766	FALSE
Dicumarol	A6L187	BVU_1775	RNA polymerase ECF-type sigma factor	-0.0735121	-1.07079	0.33306	0.484399	0.217903	FALSE
Dicumarol	A6KWC1	BVU_0051	Outer membrane protein beta-barrel domain-containing protein	-0.028335	-1.07042	0.333211	0.484399	0.21797	FALSE
Dicumarol	A6L028	rimP	Ribosome maturation factor RimP	-0.0317891	-1.06816	0.334137	0.485384	0.21838	FALSE
Dicumarol	A6L417	bioD	ATP-dependent dethiobiotin synthetase BioD	0.03091	1.06119	0.337003	0.489075	0.219646	FALSE
Dicumarol	A6KXS1	BVU_0525	UDP-2,3-diacylglucosamine hydrolase	0.0190052	1.06034	0.337355	0.489075	0.219801	FALSE
Dicumarol	A6L792	xylA	Xylose isomerase	0.0169348	1.05958	0.337669	0.489075	0.21994	FALSE
Dicumarol	A6KXI2	BVU_0431	Putative site-specific recombinase	-0.0185986	-1.05897	0.337921	0.489075	0.22005	FALSE
Dicumarol	A6L7X3	BVU_4186	Arsenical pump-driving ATPase	0.0280338	1.05819	0.338245	0.489075	0.220192	FALSE
Dicumarol	A6KZQ1	BVU_1225	DUF4988 domain-containing protein	0.0215214	1.05803	0.338308	0.489075	0.220221	FALSE
Dicumarol	A6L7B3	BVU_3974	Glycosyltransferase family 2	0.0210387	1.05773	0.338436	0.489075	0.220276	FALSE
Dicumarol	A6KXV0	BVU_0554	Cof-type HAD-IIB family hydrolase	-0.0215072	-1.05672	0.338854	0.489316	0.22046	FALSE
Dicumarol	A6KXR4	dacA	Diadenylate cyclase	-0.0229328	-1.05256	0.340581	0.491446	0.221258	FALSE
Dicumarol	A6L711	BVU_3872	DUF3943 domain-containing protein	-0.0167092	-1.04661	0.343071	0.494672	0.222405	FALSE
Dicumarol	A6L679	BVU_3580	Transcriptional regulator	-0.0185249	-1.04397	0.344178	0.495901	0.222913	FALSE
Dicumarol	A6KXP2	BVU_0496	Glycoside hydrolase family 51	-0.036879	-1.04023	0.345752	0.497801	0.223634	FALSE
Dicumarol	A6KZN8	uvrC	UvrABC system protein C	-0.0268563	-1.0355	0.347752	0.500311	0.224547	FALSE
Dicumarol	A6KX52	ppk	Polyphosphate kinase	-0.0279189	-1.03287	0.348868	0.501546	0.225055	FALSE
Dicumarol	A6L1W9	BVU_2016	DNA alkylation repair enzyme	0.0193092	1.03159	0.349415	0.501961	0.225304	FALSE
Dicumarol	A6KWC0	rpe	Ribulose-phosphate 3-epimerase	-0.0350314	-1.02779	0.351037	0.503773	0.226041	FALSE
Dicumarol	A6L3Y6	BVU_2750	TonB-dependent receptor plug domain-containing protein	0.0184834	1.02742	0.351193	0.503773	0.226111	FALSE
Dicumarol	A6L1D7	BVU_1825	Penicillin-binding protein 2	-0.0192265	-1.01557	0.356291	0.510271	0.228412	FALSE
Dicumarol	A6L6E8	mnmE	tRNA modification GTPase MnmE	0.0150961	1.01553	0.356307	0.510271	0.228419	FALSE
Dicumarol	A6L7L6	BVU_4078	Periplasmic linker protein, putative multidrug resistance protein	0.020963	1.01483	0.356608	0.510271	0.228555	FALSE
Dicumarol	A6L2I5	murB	UDP-N-acetylenolpyruvoylglucosamine reductase	0.015123	1.01446	0.356771	0.510271	0.228628	FALSE
Dicumarol	A6L5X5	BVU_3465	PD-(D/E)XK endonuclease-like domain-containing protein	0.0155274	1.01035	0.358553	0.512444	0.229427	FALSE
Dicumarol	A6L1N4	rsmA	Ribosomal RNA small subunit methyltransferase A	-0.0158056	-1.00761	0.359749	0.513776	0.229961	FALSE
Dicumarol	A6L4C2	BVU_2897	Glycosyltransferase family 5	0.0202638	1.00552	0.36066	0.514384	0.230368	FALSE
Dicumarol	A6L314	BVU_2419	isochorismate synthase	0.0155338	1.00542	0.360702	0.514384	0.230387	FALSE
Dicumarol	A6L0Z5	BVU_1678	Putative oxalate:formate antiporter	-0.0208831	-1.0047	0.361018	0.514457	0.230528	FALSE
Dicumarol	A6KXF2	BVU_0398	ATP-dependent RNA helicase DeaD	0.0152072	1.00408	0.361289	0.514467	0.230649	FALSE
Dicumarol	A6KXA3	BVU_0348	Biotin synthase	0.0301349	1.0013	0.362509	0.515828	0.231192	FALSE
Dicumarol	A6L642	BVU_3538	DNA helicase	0.015162	0.997597	0.364136	0.517765	0.231914	FALSE
Dicumarol	A6KWL4	lpxC	Multifunctional fusion protein	0.0181209	0.994712	0.365409	0.519078	0.232478	FALSE
Dicumarol	A6L4Y4	BVU_3114	Corrinoid adenosyltransferase	0.0202851	0.994296	0.365593	0.519078	0.23256	FALSE
Dicumarol	A6KWQ7	ribBA	Riboflavin biosynthesis protein RibBA	-0.0148627	-0.990728	0.367173	0.520409	0.233258	FALSE
Dicumarol	A6L354	BVU_2461	Putative hemolysin	-0.017792	-0.989726	0.367618	0.520409	0.233454	FALSE
Dicumarol	A6L174	BVU_1762	Trk system potassium uptake protein TrkA	0.0161917	0.989085	0.367903	0.520409	0.23358	FALSE
Dicumarol	A6KZ06	BVU_0975	Putative NADH dehydrogenase/NAD(P)H nitroreductase	-0.0157297	-0.987924	0.368419	0.520409	0.233807	FALSE
Dicumarol	A6L176	BVU_1764	GSCFA domain-containing protein	0.028311	0.987771	0.368487	0.520409	0.233837	FALSE
Dicumarol	A6KYH3	rpsM	30S ribosomal protein S13	-0.0241801	-0.987714	0.368512	0.520409	0.233848	FALSE
Dicumarol	A6L5Z5	BVU_3485	Huntingtin interacting protein E-like protein	0.0267808	0.987276	0.368707	0.520409	0.233934	FALSE
Dicumarol	A6KWC6	BVU_0002	Putative oxidoreductase	-0.0173633	-0.986996	0.368832	0.520409	0.233989	FALSE
Dicumarol	A6L5E1	map	Methionine aminopeptidase	-0.0187519	-0.986765	0.368934	0.520409	0.234034	FALSE
Dicumarol	A6L173	BVU_1761	Trk system K+ uptake protein TrkH	0.0344582	0.985032	0.369707	0.521074	0.234373	FALSE
Dicumarol	A6L0W3	BVU_1646	Putative glycoprotease	-0.0170821	-0.984506	0.369941	0.521074	0.234477	FALSE
Dicumarol	A6KXL2	tpiA	Triosephosphate isomerase	-0.018214	-0.983886	0.370218	0.521087	0.234598	FALSE
Dicumarol	A6L2I9	BVU_2243	Amidinotransferase	-0.0160934	-0.980086	0.371919	0.523103	0.235344	FALSE
Dicumarol	A6L1F1	BVU_1840	Putative outer membrane protein, probably involved in nutrient binding	-0.0322077	-0.978346	0.372699	0.523822	0.235685	FALSE
Dicumarol	A6L233	BVU_2085	Uncharacterized protein	0.0160679	0.974621	0.374375	0.52539	0.236417	FALSE
Dicumarol	A6KYJ1	rpsS	30S ribosomal protein S19	-0.0218962	-0.974469	0.374443	0.52539	0.236447	FALSE
Dicumarol	A6L2R7	BVU_2322	Nudix hydrolase domain-containing protein	-0.0422008	-0.97407	0.374623	0.52539	0.236525	FALSE
Dicumarol	A6L1M5	BVU_1915	ParA family ATPase	0.0251509	0.972024	0.375547	0.526306	0.236927	FALSE
Dicumarol	A6KZA3	BVU_1076	Glycosyltransferase family 2	0.0263697	0.971197	0.375921	0.526451	0.23709	FALSE
Dicumarol	A6L5S2	BVU_3410	type I site-specific deoxyribonuclease	-0.0182484	-0.968142	0.377304	0.528009	0.237691	FALSE
Dicumarol	A6KZU6	BVU_1270	Cytokinin riboside 5'-monophosphate phosphoribohydrolase	0.0199184	0.967134	0.377761	0.528269	0.237889	FALSE
Dicumarol	A6KYB4	BVU_0722	Putative ATPase	0.0462195	0.961712	0.38023	0.53134	0.238957	FALSE
Dicumarol	A6KZS4	BVU_1248	Thioesterase domain-containing protein	-0.0172237	-0.959523	0.38123	0.532355	0.239389	FALSE
Dicumarol	A6L068	ftsA	Cell division protein FtsA	0.0197047	0.954364	0.383596	0.535275	0.240407	FALSE
Dicumarol	A6KYG5	BVU_0775	Glycine zipper 2TM domain-containing protein	-0.0201543	-0.952681	0.38437	0.535972	0.240739	FALSE
Dicumarol	A6KZT5	BVU_1259	Signal peptidase I	-0.0200937	-0.950243	0.385494	0.537154	0.241221	FALSE
Dicumarol	A6L4V3	BVU_3083	Precorrin-3B C17-methyltransferase	-0.0311685	-0.943252	0.388731	0.541179	0.242603	FALSE
Dicumarol	A6KXN6	BVU_0490	DUF4986 domain-containing protein	-0.0184341	-0.942807	0.388938	0.541179	0.242691	FALSE
Dicumarol	A6L6S0	BVU_3773	Putative oxidoreductase	-0.0246191	-0.938755	0.390825	0.543417	0.243493	FALSE
Dicumarol	A6L030	infB	Translation initiation factor IF-2	-0.0143568	-0.93696	0.391663	0.544194	0.243849	FALSE
Dicumarol	A6L790	BVU_3951	Polysaccharide chain length determinant N-terminal domain-containing protein	-0.0197745	-0.935214	0.39248	0.544868	0.244195	FALSE
Dicumarol	A6L4C8	BVU_2903	NADH pyrophosphatase	0.0167261	0.934728	0.392708	0.544868	0.244291	FALSE
Dicumarol	A6L6P9	BVU_3752	Uncharacterized protein	-0.0144433	-0.934128	0.392989	0.54487	0.24441	FALSE
Dicumarol	A6KYP1	pyrE	Orotate phosphoribosyltransferase	-0.0143328	-0.932023	0.393977	0.545851	0.244828	FALSE
Dicumarol	A6L1D0	BVU_1818	Dipeptidyl peptidase IV	0.0162617	0.929918	0.394967	0.546834	0.245245	FALSE
Dicumarol	A6KWT0	BVU_0166	Putative outer membrane protein, probably involved in nutrient binding	-0.0141485	-0.928433	0.395666	0.547413	0.24554	FALSE
Dicumarol	A6L2G2	folD	Bifunctional protein FolD	0.0155584	0.926868	0.396404	0.548044	0.24585	FALSE
Dicumarol	A6KZW2	BVU_1286	Putative cell surface protein	0.0221264	0.924028	0.397746	0.54951	0.246414	FALSE
Dicumarol	A6KYR0	BVU_0879	Putative plasminogen binding protein	-0.0175513	-0.923085	0.398192	0.549737	0.246601	FALSE
Dicumarol	A6L3L2	BVU_2623	5-formyltetrahydrofolate cyclo-ligase	0.0206433	0.922005	0.398704	0.54986	0.246816	FALSE
Dicumarol	A6L4M8	BVU_3004	VWFA domain-containing protein	0.0439859	0.920704	0.399322	0.54986	0.247075	FALSE
Dicumarol	A6L4Q7	BVU_3034	Glycoside hydrolase family 13, candidate pullulanase	-0.0138515	-0.920213	0.399555	0.54986	0.247172	FALSE
Dicumarol	A6KZD8	BVU_1111	PH domain-containing protein	0.0215291	0.920119	0.399599	0.54986	0.247191	FALSE
Dicumarol	A6L4M1	atpE	ATP synthase subunit c	0.0894617	0.919922	0.399693	0.54986	0.24723	FALSE
Dicumarol	A6KZI4	BVU_1157	Putative outer membrane protein, probably involved in nutrient binding	0.0168218	0.916358	0.401389	0.551488	0.247938	FALSE
Dicumarol	A6L3M4	BVU_2635	DUF4199 domain-containing protein	-0.0364469	-0.916245	0.401443	0.551488	0.247961	FALSE
Dicumarol	A6KXS4	BVU_0528	Glycosyltransferase family 2	0.0162413	0.914663	0.402198	0.551667	0.248276	FALSE
Dicumarol	A6L751	BVU_3912	Uncharacterized protein	-0.014332	-0.914269	0.402385	0.551667	0.248354	FALSE
Dicumarol	A6KZD0	BVU_1103	DUF2723 domain-containing protein	0.0150986	0.913916	0.402554	0.551667	0.248424	FALSE
Dicumarol	A6KWN9	BVU_0123	Rpn family recombination-promoting nuclease/putative transposase	-0.0160462	-0.9136	0.402705	0.551667	0.248487	FALSE
Dicumarol	A6L5P1	BVU_3379	Uncharacterized protein	0.0895837	0.91231	0.403322	0.552123	0.248744	FALSE
Dicumarol	A6L3K0	BVU_2609	Transcriptional regulator	0.016443	0.908226	0.40528	0.554414	0.249557	FALSE
Dicumarol	A6KZJ9	truB	tRNA pseudouridine synthase B	-0.018347	-0.907227	0.40576	0.554681	0.249756	FALSE
Dicumarol	A6L1G6	BVU_1855	Putative outer membrane protein, probably involved in nutrient binding	-0.0234787	-0.905423	0.406628	0.555474	0.250115	FALSE
Dicumarol	A6L4A8	BVU_2880	Formate acetyltransferase	-0.0148962	-0.904838	0.40691	0.555474	0.250232	FALSE
Dicumarol	A6KYY4	BVU_0953	AAA domain-containing protein	-0.0194947	-0.903401	0.407603	0.556015	0.250518	FALSE
Dicumarol	A6L6T0	BVU_3783	Putative aminoglycoside efflux pump	-0.014273	-0.902831	0.407878	0.556015	0.250632	FALSE
Dicumarol	A6KYP8	BVU_0867	Putative outer membrane protein	-0.0139478	-0.900834	0.408843	0.556941	0.251076	FALSE
Dicumarol	A6L3V0	BVU_2713	Putative two-component system sensor histidine kinase	-0.0255537	-0.897725	0.410349	0.558602	0.251768	FALSE
Dicumarol	A6L251	BVU_2104	Double-GTPase 2 domain-containing protein	0.0223103	0.893271	0.412514	0.560918	0.25276	FALSE
Dicumarol	A6L2U9	BVU_2354	Two-component system response regulator	-0.0157987	-0.892716	0.412784	0.560918	0.252884	FALSE
Dicumarol	A6KYE6	BVU_0756	Uncharacterized protein	0.02012	0.89245	0.412914	0.560918	0.252943	FALSE
Dicumarol	A6L0V0	rpsI	30S ribosomal protein S9	-0.0192478	-0.888648	0.41477	0.563047	0.253792	FALSE
Dicumarol	A6L685	mscL	Large-conductance mechanosensitive channel	-0.0246705	-0.882441	0.417815	0.566786	0.25518	FALSE
Dicumarol	A6L5X3	BVU_3463	Putative two-component system sensor histidine kinase	0.0377747	0.880216	0.418911	0.567876	0.255678	FALSE
Dicumarol	A6L0Z9	adk	Adenylate kinase	0.0163504	0.878474	0.41977	0.568646	0.256068	FALSE
Dicumarol	A6L188	BVU_1776	HU domain-containing protein	0.0268061	0.876488	0.420751	0.569579	0.256513	FALSE
Dicumarol	A6L121	BVU_1709	RNA polymerase ECF-type sigma factor	0.0267256	0.874205	0.421882	0.570712	0.257025	FALSE
Dicumarol	A6KZ68	BVU_1039	Putative auxin-regulated protein	-0.0148648	-0.870011	0.423965	0.573132	0.257967	FALSE
Dicumarol	A6L6P8	BVU_3751	Putative cellulase M and related protein	0.0130517	0.867026	0.425452	0.574555	0.258637	FALSE
Dicumarol	A6L5G7	dapA	4-hydroxy-tetrahydrodipicolinate synthase	0.014642	0.866715	0.425607	0.574555	0.258707	FALSE
Dicumarol	A6L5E5	rpmG	50S ribosomal protein L33	-0.0553961	-0.86437	0.426778	0.575737	0.259235	FALSE
Dicumarol	A6L7V1	BVU_4164	type I site-specific deoxyribonuclease	0.0219218	0.861679	0.428126	0.577155	0.25984	FALSE
Dicumarol	A6KYR6	BVU_0885	Glycosyltransferase family 23	0.0176821	0.860537	0.428699	0.577528	0.260098	FALSE
Dicumarol	A6L7J4	BVU_4056	4Fe-4S ferredoxin-type domain-containing protein	0.0190986	0.858429	0.429757	0.57819	0.260573	FALSE
Dicumarol	A6L622	pfkA	ATP-dependent 6-phosphofructokinase	0.0188682	0.858376	0.429784	0.57819	0.260585	FALSE
Dicumarol	A6KZ39	BVU_1010	Histidine ammonia-lyase	-0.0240783	-0.855804	0.431079	0.579532	0.261165	FALSE
Dicumarol	A6KZ41	BVU_1012	3-oxoacyl-[acyl-carrier-protein] synthase I	0.0150701	0.85374	0.43212	0.580531	0.26163	FALSE
Dicumarol	A6KYH8	rpsE	30S ribosomal protein S5	-0.0193677	-0.850422	0.433797	0.582383	0.26238	FALSE
Dicumarol	A6L0S4	BVU_1602	Purine nucleoside phosphorylase	0.0132854	0.849002	0.434517	0.582947	0.262701	FALSE
Dicumarol	A6L5G9	trmD	tRNA (guanine-N(1)-)-methyltransferase	0.0166612	0.845437	0.436328	0.584973	0.263507	FALSE
Dicumarol	A6L3D7	BVU_2544	Phosphate starvation-inducible protein PhoH	-0.0146354	-0.844357	0.436877	0.585307	0.263751	FALSE
Dicumarol	A6L1N6	BVU_1927	Aminoacyl-histidine dipeptidase	0.0179098	0.840932	0.438623	0.587243	0.264526	FALSE
Dicumarol	A6L1I8	BVU_1877	Putative biotin-(Acetyl-CoA carboxylase) synthetase	-0.026003	-0.839315	0.43945	0.587623	0.264893	FALSE
Dicumarol	A6L4S9	BVU_3056	Putative gluconate aldolase	0.013819	0.839196	0.439511	0.587623	0.26492	FALSE
Dicumarol	A6KXL3	BVU_0467	DoxX family protein	0.0149323	0.83858	0.439826	0.587641	0.265059	FALSE
Dicumarol	A6L3H7	murQ	N-acetylmuramic acid 6-phosphate etherase	0.0492151	0.835664	0.44132	0.589233	0.26572	FALSE
Dicumarol	A6L3D5	menG	Demethylmenaquinone methyltransferase	-0.0152826	-0.830496	0.443977	0.592375	0.266893	FALSE
Dicumarol	A6L1E1	BVU_1829	Putative DNA polymerase III, delta subunit	0.0129571	0.82897	0.444765	0.593019	0.26724	FALSE
Dicumarol	A6L7L5	BVU_4077	Transporter, AcrB/D/F family	0.0124198	0.825905	0.446348	0.594724	0.267937	FALSE
Dicumarol	A6L3Y5	BVU_2749	OmpA-related protein	0.0204379	0.824516	0.447067	0.595275	0.268253	FALSE
Dicumarol	A6L1P5	ispH	4-hydroxy-3-methylbut-2-enyl diphosphate reductase	-0.0141382	-0.820841	0.448974	0.597405	0.269089	FALSE
Dicumarol	A6L2K0	BVU_2255	1-acyl-sn-glycerol-3-phosphate acyltransferase	0.0160952	0.817318	0.450808	0.599123	0.269892	FALSE
Dicumarol	A6L712	BVU_3873	Cyclic nucleotide-binding domain-containing protein	0.0136303	0.81718	0.45088	0.599123	0.269923	FALSE
Dicumarol	A6L2M4	hppA	Putative K(+)-stimulated pyrophosphate-energized sodium pump	-0.0428709	-0.816346	0.451315	0.599292	0.270113	FALSE
Dicumarol	A6KWL2	BVU_0096	Phosphohydrolase	-0.0145142	-0.814283	0.452392	0.600237	0.270583	FALSE
Dicumarol	A6L3E8	BVU_2555	Acetolactate synthase	0.0128123	0.813804	0.452643	0.600237	0.270693	FALSE
Dicumarol	A6L7H5	BVU_4037	Putative CMP-KDO synthetase	-0.0138561	-0.811387	0.453908	0.601506	0.271244	FALSE
Dicumarol	A6L530	tgt	Queuine tRNA-ribosyltransferase	0.0150526	0.8057	0.456895	0.604805	0.272543	FALSE
Dicumarol	A6KX84	BVU_0328	Acyl-CoA dehydrogenase	0.0130867	0.805465	0.457019	0.604805	0.272596	FALSE
Dicumarol	A6L7P1	BVU_4103	Ribonuclease G	0.0123234	0.801279	0.459228	0.607315	0.273553	FALSE
Dicumarol	A6L416	bioC	Malonyl-[acyl-carrier protein] O-methyltransferase	0.0203311	0.800221	0.459787	0.607561	0.273795	FALSE
Dicumarol	A6L4N8	BVU_3014	Uncharacterized protein	0.0210281	0.799749	0.460037	0.607561	0.273903	FALSE
Dicumarol	A6L5S4	BVU_3412	Type I restriction-modification system S subunit	0.0297573	0.79833	0.460788	0.60814	0.274228	FALSE
Dicumarol	A6L5H8	BVU_3316	GTP cyclohydrolase 1 type 2 homolog	0.0126811	0.797658	0.461145	0.608199	0.274382	FALSE
Dicumarol	A6L3F4	BVU_2561	Putative transmembrane CBS domain transporter	-0.0139857	-0.790488	0.464958	0.612813	0.276024	FALSE
Dicumarol	A6KWL1	pyrF	Orotidine 5'-phosphate decarboxylase	-0.0118376	-0.787252	0.466686	0.614674	0.276766	FALSE
Dicumarol	A6L660	potA	Spermidine/putrescine import ATP-binding protein PotA	0.0298112	0.786013	0.467349	0.615132	0.277051	FALSE
Dicumarol	A6KX54	BVU_0298	dTDP-glucose 4,6-dehydratase	0.0126364	0.784894	0.467948	0.615505	0.277308	FALSE
Dicumarol	A6L3Z7	BVU_2761	GTP pyrophosphokinase	-0.0121079	-0.781686	0.46967	0.617353	0.278044	FALSE
Dicumarol	A6L075	murE	UDP-N-acetylmuramoyl-L-alanyl-D-glutamate--2,6-diaminopimelate ligase	-0.0115552	-0.773742	0.473953	0.622562	0.27987	FALSE
Dicumarol	A6KXJ6	BVU_0445	FKBP-type peptidyl-prolyl cis-transisomerase	-0.0178381	-0.771904	0.474948	0.623042	0.280293	FALSE
Dicumarol	A6L240	BVU_2092	Putative exported cytochrome C biogenesis-related protein	-0.0175993	-0.771886	0.474957	0.623042	0.280297	FALSE
Dicumarol	A6KZP3	ybeY	Endoribonuclease YbeY	-0.0146137	-0.765887	0.478215	0.626357	0.281678	FALSE
Dicumarol	A6KYS4	BVU_0893	YfhO family protein	-0.012498	-0.765613	0.478365	0.626357	0.281741	FALSE
Dicumarol	A6L7J3	mltG	Endolytic murein transglycosylase	-0.0207484	-0.765458	0.478449	0.626357	0.281777	FALSE
Dicumarol	A6L6J6	BVU_3699	Uncharacterized protein	-0.0247578	-0.75996	0.481451	0.629863	0.283044	FALSE
Dicumarol	A6KYF1	BVU_0761	Putative amidase	0.0197514	0.758957	0.481999	0.630157	0.283275	FALSE
Dicumarol	A6KZ94	BVU_1067	Glycosyltransferase family 2	-0.0118299	-0.755008	0.484165	0.632306	0.284187	FALSE
Dicumarol	A6L6P0	BVU_3743	Uncharacterized protein	0.0127741	0.754777	0.484292	0.632306	0.28424	FALSE
Dicumarol	A6L5I9	BVU_3327	Putative zinc protease	0.0113376	0.752671	0.48545	0.633346	0.284726	FALSE
Dicumarol	A6L1F8	BVU_1847	Putative outer membrane protein, probably involved in nutrient binding	-0.0192759	-0.752146	0.485739	0.633346	0.284847	FALSE
Dicumarol	A6L170	nuoB	NADH-quinone oxidoreductase subunit B	0.0122175	0.748342	0.487837	0.635656	0.285726	FALSE
Dicumarol	A6L1G1	BVU_1850	Putative outer membrane protein, probably involved in nutrient binding	0.0123878	0.746196	0.489023	0.635742	0.286222	FALSE
Dicumarol	A6L5A5	BVU_3240	ATP-independent RNA helicase	-0.0126706	-0.746008	0.489127	0.635742	0.286265	FALSE
Dicumarol	A6L1C4	BVU_1812	Putative pectin degradation protein	-0.0219849	-0.745215	0.489566	0.635742	0.286449	FALSE
Dicumarol	A6KXM1	BVU_0475	Biopolymer transporter ExbD	-0.0216579	-0.74489	0.489746	0.635742	0.286524	FALSE
Dicumarol	A6KZD2	BVU_1105	DUF4861 domain-containing protein	0.0113252	0.743883	0.490304	0.635742	0.286757	FALSE
Dicumarol	A6KZU7	BVU_1271	Putative sugar isomerase	-0.0124807	-0.743862	0.490315	0.635742	0.286761	FALSE
Dicumarol	A6KXW4	BVU_0570	AAA+ ATPase domain-containing protein	-0.0150364	-0.743193	0.490687	0.635742	0.286916	FALSE
Dicumarol	A6L750	BVU_3911	Putative ATPase, AAA family	0.0133301	0.74308	0.490749	0.635742	0.286942	FALSE
Dicumarol	A6L2I7	nth	Endonuclease III	-0.0131211	-0.742916	0.49084	0.635742	0.28698	FALSE
Dicumarol	A6L231	BVU_2082	6-carboxy-5,6,7,8-tetrahydropterin synthase	-0.0201287	-0.738811	0.493121	0.638272	0.28793	FALSE
Dicumarol	A6L034	BVU_1359	SUF system FeS cluster assembly SufBD N-terminal domain-containing protein	0.0112546	0.73787	0.493645	0.638526	0.288148	FALSE
Dicumarol	A6L2Q3	BVU_2308	Glutamine ABC transporter, periplasmic glutamine-binding protein	0.0210554	0.737174	0.494032	0.638603	0.288308	FALSE
Dicumarol	A6L0X4	BVU_1657	Lipoprotein	-0.0138694	-0.733998	0.495805	0.639852	0.289044	FALSE
Dicumarol	A6KWS6	BVU_0162	Glycoside hydrolase family 2, candidate beta-glycosidase	0.0249312	0.733457	0.496107	0.639852	0.289169	FALSE
Dicumarol	A6KZB1	BVU_1084	Collagenase	0.011003	0.733327	0.49618	0.639852	0.289199	FALSE
Dicumarol	A6L0W6	rimM	Ribosome maturation factor RimM	-0.0224163	-0.733089	0.496313	0.639852	0.289254	FALSE
Dicumarol	A6L7M9	BVU_4091	indole-3-glycerol-phosphate synthase	-0.0146429	-0.729703	0.498208	0.641596	0.290039	FALSE
Dicumarol	A6L3A9	BVU_2516	DUF4375 domain-containing protein	0.0268758	0.72826	0.499018	0.641596	0.290373	FALSE
Dicumarol	A6L3L9	BVU_2630	FAD:protein FMN transferase	-0.0109648	-0.727858	0.499243	0.641596	0.290466	FALSE
Dicumarol	A6KXB6	BVU_0361	3,4-dihydroxy-2-butanone 4-phosphate synthase	-0.0118756	-0.727482	0.499454	0.641596	0.290553	FALSE
Dicumarol	A6KXA2	BVU_0347	Putative hydrogenase	0.0108041	0.727316	0.499547	0.641596	0.290592	FALSE
Dicumarol	A6L7K2	BVU_4064	DUF3869 domain-containing protein	0.0142788	0.727149	0.499642	0.641596	0.290631	FALSE
Dicumarol	A6KX88	queA	S-adenosylmethionine:tRNA ribosyltransferase-isomerase	0.0127615	0.726292	0.500123	0.641791	0.290829	FALSE
Dicumarol	A6KZ58	BVU_1029	Glycosyltransferase family 2	0.0240888	0.723774	0.501539	0.643186	0.291413	FALSE
Dicumarol	A6L337	BVU_2443	Putative beta-lactamase-inhibitor-like PepSY-like domain-containing protein	0.0155497	0.72317	0.50188	0.643199	0.291553	FALSE
Dicumarol	A6L1G2	BVU_1851	Putative outer membrane protein, probably involved in nutrient binding	0.0151362	0.721759	0.502675	0.643795	0.29188	FALSE
Dicumarol	A6L5B4	BVU_3249	DNA recombination protein RmuC	0.0126358	0.71952	0.503939	0.644989	0.2924	FALSE
Dicumarol	A6KZL4	BVU_1187	Possible uroporphyrinogen-III synthase	0.0141778	0.718013	0.504791	0.645656	0.292749	FALSE
Dicumarol	A6L071	murG	UDP-N-acetylglucosamine--N-acetylmuramyl-(pentapeptide) pyrophosphoryl-undecaprenol N-acetylglucosamine transferase	0.0117458	0.717171	0.505268	0.645841	0.292945	FALSE
Dicumarol	A6KYR1	BVU_0880	DUF4369 domain-containing protein	-0.0123562	-0.714861	0.506577	0.64709	0.293481	FALSE
Dicumarol	A6L344	mutS2	Endonuclease MutS2	0.0109461	0.713293	0.507467	0.647744	0.293845	FALSE
Dicumarol	A6KZX6	BVU_1300	Riboflavin biosynthesis protein	0.0184634	0.712538	0.507896	0.647744	0.29402	FALSE
Dicumarol	A6L1Q6	BVU_1948	Transcriptional regulator	-0.0161065	-0.712202	0.508086	0.647744	0.294098	FALSE
Dicumarol	A6L5A8	BVU_3243	DUF1015 domain-containing protein	-0.0152618	-0.71144	0.50852	0.647872	0.294275	FALSE
Dicumarol	A6KXF6	BVU_0402	Cysteine synthase	-0.0127006	-0.710676	0.508954	0.648002	0.294453	FALSE
Dicumarol	A6KXY8	argR	Arginine repressor	0.0116276	0.708991	0.509913	0.648799	0.294844	FALSE
Dicumarol	A6KWW9	asd	Aspartate-semialdehyde dehydrogenase	-0.0129244	-0.705433	0.511944	0.650809	0.295671	FALSE
Dicumarol	A6L029	nusA	Transcription termination/antitermination protein NusA	0.0117258	0.705053	0.512161	0.650809	0.295759	FALSE
Dicumarol	A6KZW8	BVU_1292	Dipeptidyl-peptidase	-0.0283097	-0.702032	0.513889	0.652579	0.296461	FALSE
Dicumarol	A6L5I2	proS	Proline--tRNA ligase	-0.0109063	-0.700578	0.514722	0.653166	0.296799	FALSE
Dicumarol	A6L6P2	BVU_3745	PglZ domain-containing protein	-0.0321358	-0.700056	0.515022	0.653166	0.296921	FALSE
Dicumarol	A6L7T7	BVU_4150	HD domain-containing protein	-0.0154906	-0.697639	0.516409	0.654499	0.297483	FALSE
Dicumarol	A6KWJ4	purL	Phosphoribosylformylglycinamidine synthase	-0.0104619	-0.694622	0.518145	0.656031	0.298184	FALSE
Dicumarol	A6KXK1	der	GTPase Der	-0.0111271	-0.694369	0.518291	0.656031	0.298243	FALSE
Dicumarol	A6L6I8	BVU_3691	DUF4325 domain-containing protein	-0.0179552	-0.692974	0.519095	0.656622	0.298568	FALSE
Dicumarol	A6KXY6	BVU_0592	argininosuccinate synthase	0.0104809	0.691558	0.519913	0.657229	0.298898	FALSE
Dicumarol	A6L1Z4	BVU_2043	Putative collagenase	0.0129967	0.688582	0.521633	0.658976	0.29959	FALSE
Dicumarol	A6KWS1	BVU_0157	Conserved protein, with a weak D-galactarate dehydratase/altronate hydrolase domain	0.12717	0.687414	0.522309	0.659208	0.299862	FALSE
Dicumarol	A6L3Y8	BVU_2752	Rpn family recombination-promoting nuclease/putative transposase	0.0496857	0.687096	0.522493	0.659208	0.299936	FALSE
Dicumarol	A6L5X4	BVU_3464	DNA helicase	0.0110487	0.685116	0.523641	0.660228	0.300397	FALSE
Dicumarol	A6L7W0	BVU_4173	TPR_REGION domain-containing protein	0.0172288	0.682749	0.525015	0.661533	0.300948	FALSE
Dicumarol	A6KWX4	BVU_0210	Tail specific protease domain-containing protein	0.0101624	0.681739	0.525603	0.661845	0.301184	FALSE
Dicumarol	A6KZ96	BVU_1069	Glycosyltransferase family 4	-0.0178061	-0.679571	0.526865	0.663006	0.301688	FALSE
Dicumarol	A6L2X3	BVU_2378	Putative bacterioferritin co-migratory protein	0.0111699	0.677586	0.528023	0.664034	0.302151	FALSE
Dicumarol	A6L7L4	BVU_4076	Outer membrane efflux protein	0.0362088	0.675299	0.529358	0.665283	0.302684	FALSE
Dicumarol	A6KWR0	BVU_0146	5'-nucleotidase	-0.0150194	-0.671534	0.531561	0.667287	0.303561	FALSE
Dicumarol	A6KXU3	ddl	D-alanine--D-alanine ligase	0.0103918	0.671057	0.531841	0.667287	0.303673	FALSE
Dicumarol	A6L0D3	BVU_1460	Putative streptothricin acetyltransferase	0.0162658	0.67082	0.53198	0.667287	0.303728	FALSE
Dicumarol	A6L1H3	BVU_1862	Putative outer membrane protein TolC	-0.0364715	-0.668878	0.53312	0.668286	0.304181	FALSE
Dicumarol	A6L2X4	BVU_2379	Saccharopine dehydrogenase family protein	0.0153463	0.666466	0.534538	0.669633	0.304743	FALSE
Dicumarol	A6KWM8	BVU_0112	Tetratricopeptide repeat protein	-0.0442129	-0.663342	0.536377	0.671506	0.305471	FALSE
Dicumarol	A6L1T7	BVU_1979	Putative outer membrane protein, probably involved in nutrient binding	0.0200304	0.660422	0.538101	0.673231	0.306153	FALSE
Dicumarol	A6L204	BVU_2053	Iron(III) ABC transporter ATP-binding protein	-0.0135236	-0.657884	0.539602	0.674676	0.306745	FALSE
Dicumarol	A6KZV1	mnmA3	tRNA-specific 2-thiouridylase MnmA 3	0.0146213	0.654828	0.541413	0.676506	0.307458	FALSE
Dicumarol	A6KWQ6	BVU_0142	YjgP/YjgQ family permease	0.0151681	0.654122	0.541832	0.676596	0.307622	FALSE
Dicumarol	A6L2V6	hisG	ATP phosphoribosyltransferase	0.026913	0.652694	0.54268	0.676897	0.307956	FALSE
Dicumarol	A6KZB6	BVU_1089	NAD-dependent epimerase	0.017478	0.652546	0.542768	0.676897	0.30799	FALSE
Dicumarol	A6L7T8	BVU_4151	DUF1343 domain-containing protein	-0.0154888	-0.651505	0.543387	0.67723	0.308233	FALSE
Dicumarol	A6L7M8	trpD	Anthranilate phosphoribosyltransferase	-0.0114279	-0.650504	0.543983	0.67723	0.308467	FALSE
Dicumarol	A6L158	BVU_1746	CobW C-terminal domain-containing protein	0.0102605	0.650343	0.544078	0.67723	0.308504	FALSE
Dicumarol	A6L4V1	BVU_3081	Precorrin-4 C11-methyltransferase	0.021572	0.648587	0.545124	0.678098	0.308914	FALSE
Dicumarol	A6L1H8	frr	Ribosome-recycling factor	0.0128472	0.64711	0.546005	0.67876	0.309259	FALSE
Dicumarol	A6KX81	BVU_0325	Electron transfer flavoprotein beta-subunit	-0.0217027	-0.639627	0.550481	0.683889	0.311006	FALSE
Dicumarol	A6L3V1	BVU_2714	Probable two-component system response regulator	-0.00958369	-0.634381	0.553634	0.687367	0.312231	FALSE
Dicumarol	A6L0V3	BVU_1636	Putative translation initiation factor SUI1	0.0151519	0.62967	0.556475	0.690454	0.313331	FALSE
Dicumarol	A6KXK3	fabH	Beta-ketoacyl-[acyl-carrier-protein] synthase III	-0.0104439	-0.62682	0.558197	0.69174	0.313996	FALSE
Dicumarol	A6KZI1	BVU_1154	Tricorn protease homolog	-0.00986346	-0.626781	0.558221	0.69174	0.314005	FALSE
Dicumarol	A6L3F1	BVU_2558	Acetohydroxy-acid isomeroreductase	-0.00940825	-0.623618	0.560138	0.693673	0.314744	FALSE
Dicumarol	A6L3D2	BVU_2539	TPM domain-containing protein	-0.0144476	-0.620293	0.562157	0.695731	0.315521	FALSE
Dicumarol	A6L3Y1	BVU_2745	Putative phosphatase/phosphohexomutase	0.0129827	0.616504	0.564463	0.698142	0.316406	FALSE
Dicumarol	A6KWJ8	BVU_0082	Putative secreted protein	-0.0134318	-0.615183	0.565269	0.698545	0.316714	FALSE
Dicumarol	A6KY15	BVU_0621	Putative endonuclease/exonuclease/phosphatase family protein	0.0134177	0.614795	0.565506	0.698545	0.316805	FALSE
Dicumarol	A6KWV4	BVU_0190	L-rhamnose mutarotase	-0.0132728	-0.612776	0.566739	0.699471	0.317277	FALSE
Dicumarol	A6L648	BVU_3544	HEAT repeat domain-containing protein	0.011102	0.61189	0.56728	0.699471	0.317483	FALSE
Dicumarol	A6L7P5	lysS	Lysine--tRNA ligase	0.0100821	0.611805	0.567333	0.699471	0.317503	FALSE
Dicumarol	A6KYS1	BVU_0890	Glycosyl transferase family 1 domain-containing protein	0.0285179	0.608138	0.569578	0.701795	0.31836	FALSE
Dicumarol	A6KWL0	prfA	Peptide chain release factor 1	-0.0109236	-0.604705	0.571684	0.70354	0.319162	FALSE
Dicumarol	A6L7Q9	BVU_4121	Putative glucosamine-6-phosphate deaminase	-0.01323	-0.604216	0.571985	0.70354	0.319276	FALSE
Dicumarol	A6KYD6	BVU_0744	Putative outer membrane protein, probably involved in nutrient binding	-0.00923247	-0.604066	0.572078	0.70354	0.319311	FALSE
Dicumarol	A6KWV8	BVU_0194	Putative ABC transporter ATP-binding protein	0.0105857	0.599749	0.574735	0.706363	0.320319	FALSE
Dicumarol	A6L3G8	BVU_2575	NTP pyrophosphohydrolase MazG putative catalytic core domain-containing protein	0.0204896	0.596831	0.576536	0.707989	0.321001	FALSE
Dicumarol	A6L2B7	BVU_2170	Glycoside hydrolase family 30, candidate beta-glycosidase	0.00890262	0.596427	0.576786	0.707989	0.321095	FALSE
Dicumarol	A6KWX1	glyQS	Glycine--tRNA ligase	-0.0099715	-0.594983	0.577678	0.708638	0.321432	FALSE
Dicumarol	A6KWZ2	BVU_0234	Putative periplasmic protein	0.0201228	0.591978	0.579539	0.710429	0.322134	FALSE
Dicumarol	A6L067	ftsZ	Cell division protein FtsZ	0.00959542	0.591448	0.579867	0.710429	0.322258	FALSE
Dicumarol	A6L5U3	BVU_3433	HTH cro/C1-type domain-containing protein	-0.0196519	-0.590774	0.580286	0.710494	0.322415	FALSE
Dicumarol	A6KXS6	rpmH	50S ribosomal protein L34	-0.013432	-0.589031	0.581367	0.711371	0.322822	FALSE
Dicumarol	A6KX19	BVU_0263	Lipoprotein	0.0132873	0.58778	0.582144	0.711875	0.323114	FALSE
Dicumarol	A6L785	gmd	GDP-mannose 4,6-dehydratase	0.00928067	0.585525	0.583546	0.713142	0.323641	FALSE
Dicumarol	A6KZN0	BVU_1204	2-dehydropantoate 2-reductase	-0.00909912	-0.583644	0.584718	0.714126	0.32408	FALSE
Dicumarol	A6KWH1	BVU_0055	Putative chloride channel protein	-0.0199967	-0.58305	0.585088	0.714131	0.324219	FALSE
Dicumarol	A6L1Y6	BVU_2035	Putative metal resistance related exported protein	-0.00960604	-0.579599	0.587242	0.71631	0.325024	FALSE
Dicumarol	A6L0D8	BVU_1465	Propionyl-CoA carboxylase beta chain	-0.00871189	-0.578596	0.587869	0.716626	0.325258	FALSE
Dicumarol	A6L3A7	BVU_2514	GGGtGRT protein	0.00857889	0.575984	0.589503	0.718169	0.325868	FALSE
Dicumarol	A6L350	BVU_2457	Bacterial Pleckstrin homology domain-containing protein	0.0156431	0.573787	0.59088	0.719132	0.326381	FALSE
Dicumarol	A6L3I4	BVU_2593	DUF4251 domain-containing protein	0.0120022	0.573545	0.591032	0.719132	0.326437	FALSE
Dicumarol	A6KZ07	pckA	Phosphoenolpyruvate carboxykinase (ATP)	0.00900264	0.572472	0.591705	0.719502	0.326687	FALSE
Dicumarol	A6L0Z3	BVU_1676	DUF4934 domain-containing protein	0.0141449	0.57046	0.592969	0.720589	0.327157	FALSE
Dicumarol	A6L346	BVU_2453	Uncharacterized protein	-0.0208228	-0.567718	0.594694	0.722033	0.327797	FALSE
Dicumarol	A6L599	nqrA	Na(+)-translocating NADH-quinone reductase subunit A	-0.011332	-0.567393	0.594899	0.722033	0.327872	FALSE
Dicumarol	A6L1F0	BVU_1839	Haloacid dehalogenase-like hydrolase	-0.00915293	-0.566365	0.595546	0.722192	0.328112	FALSE
Dicumarol	A6L744	lepA	Elongation factor 4	0.0108134	0.565686	0.595974	0.722192	0.328271	FALSE
Dicumarol	A6L2D5	BVU_2188	Uncharacterized protein	-0.00985472	-0.565009	0.596401	0.722192	0.328428	FALSE
Dicumarol	A6L2F4	BVU_2207	Conserved hypothetical outer membrane protein	0.0141749	0.56451	0.596716	0.722192	0.328545	FALSE
Dicumarol	A6L082	BVU_1408	dGTP triphosphohydrolase	0.00850839	0.564244	0.596884	0.722192	0.328607	FALSE
Dicumarol	A6L3M3	BVU_2634	Glycosyltransferase family 2	-0.00873041	-0.562637	0.597898	0.722971	0.328982	FALSE
Dicumarol	A6L4A7	BVU_2879	Pyruvate formate-lyase-activating enzyme	0.0100432	0.561251	0.598774	0.723581	0.329305	FALSE
Dicumarol	A6L086	BVU_1412	Putative peptidase	0.0104416	0.558729	0.60037	0.725059	0.329893	FALSE
Dicumarol	A6L0W2	BVU_1645	YicC family protein	-0.0114054	-0.557094	0.601406	0.725558	0.330274	FALSE
Dicumarol	A6L1V3	BVU_1995	YrdC-like domain-containing protein	-0.0118619	-0.556384	0.601856	0.725558	0.33044	FALSE
Dicumarol	A6L252	BVU_2105	Uncharacterized protein	0.0133801	0.556314	0.6019	0.725558	0.330456	FALSE
Dicumarol	A6L781	BVU_3942	Putative N-acetylglucosamine transferase	-0.00852033	-0.55327	0.603833	0.727437	0.331166	FALSE
Dicumarol	A6L4V4	BVU_3084	Flavoredoxin, putative	0.0143668	0.551314	0.605076	0.728485	0.331622	FALSE
Dicumarol	A6L0S3	thiL	Thiamine-monophosphate kinase	-0.00886899	-0.550534	0.605572	0.728632	0.331803	FALSE
Dicumarol	A6KYR7	BVU_0886	Aminotransferase	0.0087868	0.549335	0.606336	0.7291	0.332083	FALSE
Dicumarol	A6L7M5	trpB	Tryptophan synthase beta chain	-0.00942551	-0.545442	0.608818	0.730953	0.33299	FALSE
Dicumarol	A6KX11	BVU_0253	Phosphoadenosine phosphosulphate reductase domain-containing protein	0.00975631	0.545303	0.608907	0.730953	0.333022	FALSE
Dicumarol	A6L4Y5	cobQ	Cobyric acid synthase	-0.00842954	-0.545154	0.609003	0.730953	0.333057	FALSE
Dicumarol	A6KZZ3	BVU_1318	Glutamine amidotransferase, class II/dipeptidase	0.0100626	0.544282	0.60956	0.731171	0.33326	FALSE
Dicumarol	A6L1K1	BVU_1890	tRNA threonylcarbamoyladenosine biosynthesis protein TsaE	-0.0123269	-0.542085	0.610964	0.732405	0.333772	FALSE
Dicumarol	A6L381	BVU_2488	Oxaloacetate decarboxylase beta chain	-0.0173473	-0.541012	0.611651	0.732497	0.334021	FALSE
Dicumarol	A6L531	lon	Lon protease	-0.00839105	-0.54079	0.611793	0.732497	0.334073	FALSE
Dicumarol	A6L3Y7	BVU_2751	DUF5017 domain-containing protein	-0.00906204	-0.537885	0.613655	0.734275	0.334749	FALSE
Dicumarol	A6L5K0	pyrI	Aspartate carbamoyltransferase regulatory chain	-0.00914038	-0.537072	0.614177	0.734448	0.334939	FALSE
Dicumarol	A6L2M6	BVU_2281	Uncharacterized protein	0.0248287	0.535573	0.615139	0.735148	0.335287	FALSE
Dicumarol	A6L0A1	BVU_1427	Peptidyl-prolyl cis-trans isomerase	-0.0106652	-0.534933	0.61555	0.735188	0.335436	FALSE
Dicumarol	A6L3G3	BVU_2570	Uncharacterized protein	-0.00837422	-0.532761	0.616947	0.736216	0.335942	FALSE
Dicumarol	A6L5Q1	BVU_3389	Putative DNA mismatch repair protein mutS	-0.01064	-0.532009	0.617431	0.736216	0.336117	FALSE
Dicumarol	A6KZA5	BVU_1078	Putative dolichyl-phosphate-mannose-protein mannosyltransferase family protein	-0.0143546	-0.531833	0.617544	0.736216	0.336158	FALSE
Dicumarol	A6KZ09	BVU_0978	2-oxoglutarate synthase subunit KorB	0.0137236	0.531034	0.618059	0.736268	0.336344	FALSE
Dicumarol	A6L1G4	BVU_1853	Putative outer membrane protein, probably involved in nutrient binding	0.00973091	0.530007	0.618721	0.736268	0.336583	FALSE
Dicumarol	A6L2X6	BVU_2381	DUF306 domain-containing protein	-0.00991272	-0.530005	0.618722	0.736268	0.336583	FALSE
Dicumarol	A6L1U5	BVU_1987	Gliding motility lipoprotein GldB	-0.00792416	-0.525826	0.621419	0.739026	0.337555	FALSE
Dicumarol	A6L516	BVU_3148	Phosphoglycerate mutase	0.0205357	0.522676	0.623456	0.740996	0.338287	FALSE
Dicumarol	A6L3S7	BVU_2689	Putative transport protein	0.00788273	0.521831	0.624003	0.741194	0.338484	FALSE
Dicumarol	A6L650	BVU_3546	Thiamine biosynthesis protein ThiH	0.0115415	0.518804	0.625965	0.743072	0.339187	FALSE
Dicumarol	A6KYH7	rpmD	50S ribosomal protein L30	-0.00764648	-0.514547	0.628731	0.745536	0.340176	FALSE
Dicumarol	A6L6D1	rplU	50S ribosomal protein L21	-0.00843585	-0.514431	0.628807	0.745536	0.340203	FALSE
Dicumarol	A6L018	BVU_1343	Cephalosporin-C deacetylase	-0.194321	-0.513078	0.629687	0.745654	0.340517	FALSE
Dicumarol	A6L3W8	BVU_2732	Glycoside hydrolase family 28, candidate polygalacturonase	0.0159746	0.512715	0.629924	0.745654	0.340601	FALSE
Dicumarol	A6KZN5	BVU_1209	deoxyribose-phosphate aldolase	-0.00893847	-0.511977	0.630404	0.745654	0.340773	FALSE
Dicumarol	A6L6R7	BVU_3770	Putative zinc-binding alcohol dehydrogenase	-0.0136349	-0.511527	0.630698	0.745654	0.340877	FALSE
Dicumarol	A6L1D3	purH	Bifunctional purine biosynthesis protein PurH	-0.0096501	-0.511338	0.63082	0.745654	0.340921	FALSE
Dicumarol	A6KZV6	BVU_1280	AAA-ATPase-like domain-containing protein	-0.0153661	-0.505913	0.634362	0.749386	0.34218	FALSE
Dicumarol	A6L2S6	BVU_2331	ABC transporter ATP-binding protein	-0.00812485	-0.505015	0.634949	0.749624	0.342388	FALSE
Dicumarol	A6L6M1	BVU_3724	Peptidase S51	0.00765043	0.503807	0.635739	0.74994	0.342668	FALSE
Dicumarol	A6KYJ0	rplV	50S ribosomal protein L22	-0.00917239	-0.50343	0.635986	0.74994	0.342756	FALSE
Dicumarol	A6L5R5	BVU_3403	Uncharacterized protein	0.00914442	0.496448	0.640566	0.754884	0.344374	FALSE
Dicumarol	A6L4T5	BVU_3062	DUF4296 domain-containing protein	0.01007	0.490127	0.644729	0.759059	0.345838	FALSE
Dicumarol	A6L5X2	BVU_3462	Two-component system response regulator	0.00976117	0.489885	0.644888	0.759059	0.345894	FALSE
Dicumarol	A6L368	BVU_2475	AAA+ ATPase domain-containing protein	0.00735129	0.48813	0.646046	0.759883	0.3463	FALSE
Dicumarol	A6L2J0	BVU_2244	ornithine aminotransferase	0.00827159	0.486997	0.646795	0.759883	0.346562	FALSE
Dicumarol	A6KWF0	BVU_0026	Putative outer membrane protein, probably involved in nutrient binding	-0.0173188	-0.486532	0.647102	0.759883	0.34667	FALSE
Dicumarol	A6L3G0	BVU_2567	Putative alkaline phosphatase	-0.0125109	-0.486461	0.647149	0.759883	0.346686	FALSE
Dicumarol	A6L0V8	BVU_1641	Putative phosphoesterase	-0.0138382	-0.482971	0.649458	0.762136	0.347493	FALSE
Dicumarol	A6L784	fcl	GDP-L-fucose synthase	0.00924431	0.474874	0.654833	0.76798	0.349364	FALSE
Dicumarol	A6L525	BVU_3157	ATP-dependent RNA helicase	0.0108341	0.472345	0.656517	0.769491	0.349948	FALSE
Dicumarol	A6KYI2	rpsN	30S ribosomal protein S14	-0.00757315	-0.471323	0.657198	0.769827	0.350184	FALSE
Dicumarol	A6KYP4	prmC	Release factor glutamine methyltransferase	0.00888087	0.467608	0.659676	0.772265	0.351041	FALSE
Dicumarol	A6L414	BVU_2780	8-amino-7-oxononanoate synthase	-0.00708124	-0.46332	0.662543	0.775156	0.35203	FALSE
Dicumarol	A6L116	BVU_1704	6-phosphogluconolactonase	0.00692875	0.46272	0.662945	0.775161	0.352168	FALSE
Dicumarol	A6L0A8	BVU_1434	Histidine triad (HIT) family protein	0.0251145	0.459573	0.665054	0.77716	0.352893	FALSE
Dicumarol	A6L7G8	BVU_4030	CDP-glucose 4,6-dehydratase	0.00833971	0.45819	0.665982	0.777778	0.353212	FALSE
Dicumarol	A6L5I5	BVU_3323	YhcH/YjgK/YiaL family protein	0.011058	0.456424	0.667168	0.778696	0.353618	FALSE
Dicumarol	A6L4Q0	lipB	Octanoyltransferase	0.00759625	0.454909	0.668186	0.779417	0.353967	FALSE
Dicumarol	A6L5C6	BVU_3261	Chloramphenicol acetyltransferase	-0.0119331	-0.454127	0.668713	0.779564	0.354147	FALSE
Dicumarol	A6L2F6	BVU_2209	Glycoside hydrolase family 20, candidate beta-N-acetylhexosaminidase	-0.00718351	-0.452821	0.669591	0.780122	0.354447	FALSE
Dicumarol	A6L678	BVU_3579	Glutamine synthetase	-0.00740278	-0.447687	0.673052	0.783685	0.355628	FALSE
Dicumarol	A6L6P7	BVU_3750	Putative Fe-S oxidoreductase	-0.00777941	-0.443335	0.675992	0.786189	0.356627	FALSE
Dicumarol	A6L6W9	BVU_3822	DUF3276 family protein	-0.00756029	-0.443309	0.676009	0.786189	0.356633	FALSE
Dicumarol	A6KXU4	BVU_0548	Phospholipid/glycerol acyltransferase domain-containing protein	-0.00784172	-0.442509	0.676551	0.786349	0.356817	FALSE
Dicumarol	A6L2Q0	BVU_2305	Conserved hypothetical exported protein	0.00720075	0.440784	0.677719	0.787143	0.357213	FALSE
Dicumarol	A6L3E7	ilvD	Dihydroxy-acid dehydratase	0.0068056	0.440099	0.678183	0.787143	0.35737	FALSE
Dicumarol	A6KZ99	BVU_1072	ABC transporter ATP-binding protein	0.00679415	0.439711	0.678446	0.787143	0.357459	FALSE
Dicumarol	A6KWC4	fmt	Methionyl-tRNA formyltransferase	0.0095898	0.438722	0.679116	0.787451	0.357686	FALSE
Dicumarol	A6L3P0	gmd	GDP-mannose 4,6-dehydratase	0.007484	0.433614	0.682584	0.791001	0.358857	FALSE
Dicumarol	A6KXH7	BVU_0426	PpiC domain-containing protein	-0.00659919	-0.424373	0.68888	0.797823	0.360972	FALSE
Dicumarol	A6L3E3	BVU_2550	Putative outer membrane protein, probably involved in nutrient binding	0.00692946	0.422212	0.690357	0.799058	0.361466	FALSE
Dicumarol	A6KXD0	BVU_0375	AsmA family protein	-0.00839652	-0.42147	0.690864	0.79917	0.361636	FALSE
Dicumarol	A6L4J8	BVU_2973	Putative acetyltransferase	-0.0078123	-0.419915	0.691928	0.799688	0.361991	FALSE
Dicumarol	A6L2K3	BVU_2258	Dihydroorotase	-0.00688797	-0.41907	0.692506	0.799688	0.362184	FALSE
Dicumarol	A6L5A0	nqrB	Na(+)-translocating NADH-quinone reductase subunit B	-0.0120364	-0.418355	0.692996	0.799688	0.362347	FALSE
Dicumarol	A6KXW9	BVU_0575	Transcriptional regulator	0.010818	0.417761	0.693403	0.799688	0.362483	FALSE
Dicumarol	A6L710	BVU_3871	DUF3943 domain-containing protein	0.00654065	0.417611	0.693505	0.799688	0.362517	FALSE
Dicumarol	A6L084	BVU_1410	TPR domain protein	0.00756925	0.417219	0.693774	0.799688	0.362607	FALSE
Dicumarol	A6L700	BVU_3861	ABM domain-containing protein	-0.00694334	-0.414947	0.695332	0.800548	0.363125	FALSE
Dicumarol	A6L3T5	BVU_2697	Putative sialic acid-specific acetylesterase II	-0.0074202	-0.414931	0.695343	0.800548	0.363129	FALSE
Dicumarol	A6L774	BVU_3935	Putative outer membrane protein	-0.0063275	-0.411125	0.697956	0.803082	0.363997	FALSE
Dicumarol	A6L3K3	BVU_2612	Protein-export membrane protein SecG	0.0130036	0.407678	0.700327	0.804743	0.364782	FALSE
Dicumarol	A6L3J2	BVU_2601	MobA-like NTP transferase domain-containing protein	-0.00780578	-0.407602	0.700379	0.804743	0.3648	FALSE
Dicumarol	A6L6X1	pth	Peptidyl-tRNA hydrolase	-0.00690786	-0.407225	0.700639	0.804743	0.364885	FALSE
Dicumarol	A6L004	BVU_1329	Transcriptional regulator	0.00686502	0.404987	0.702181	0.806039	0.365395	FALSE
Dicumarol	A6KX10	BVU_0252	Uncharacterized protein	-0.00971532	-0.404346	0.702623	0.806071	0.365541	FALSE
Dicumarol	A6L379	BVU_2486	Putative short-chain dehydrogenase	0.00657926	0.400087	0.705563	0.808967	0.36651	FALSE
Dicumarol	A6L4I9	BVU_2964	AAA-ATPase-like domain-containing protein	0.0081274	0.39752	0.707337	0.810127	0.367093	FALSE
Dicumarol	A6KXH8	BVU_0427	Peptidyl-prolyl cis-trans isomerase	-0.0118651	-0.397161	0.707585	0.810127	0.367175	FALSE
Dicumarol	A6KXG1	BVU_0410	carbamoyl-phosphate synthase (glutamine-hydrolyzing)	-0.00667016	-0.39682	0.707821	0.810127	0.367252	FALSE
Dicumarol	A6L0H6	BVU_1503	Peptidase S8/S53 domain-containing protein	-0.012886	-0.394234	0.709612	0.811411	0.367839	FALSE
Dicumarol	A6L4S0	BVU_3047	Cys-tRNA(Pro)/Cys-tRNA(Cys) deacylase	-0.0107874	-0.393733	0.709959	0.811411	0.367953	FALSE
Dicumarol	A6L2J2	queC	7-cyano-7-deazaguanine synthase	0.00828473	0.393395	0.710193	0.811411	0.36803	FALSE
Dicumarol	A6L010	topA	DNA topoisomerase 1	0.00669141	0.392598	0.710745	0.811566	0.368211	FALSE
Dicumarol	A6KZA9	BVU_1082	Putative outer membrane protein, probably involved in nutrient binding	-0.0116039	-0.391342	0.711616	0.812084	0.368496	FALSE
Dicumarol	A6L3E5	BVU_2552	Peptidyl-prolyl cis-trans isomerase	0.00729686	0.390371	0.71229	0.812377	0.368716	FALSE
Dicumarol	A6KXH3	mutL	DNA mismatch repair protein MutL	-0.00593364	-0.388214	0.713787	0.813336	0.369205	FALSE
Dicumarol	A6L6X6	pepT	Peptidase T	0.00642175	0.387958	0.713966	0.813336	0.369263	FALSE
Dicumarol	A6L4S7	BVU_3054	Transcriptional regulator	0.00569836	0.383161	0.717301	0.816415	0.370349	FALSE
Dicumarol	A6KYN8	BVU_0857	Putative ion-channel protein, putative oxidoreductase	-0.0058991	-0.382867	0.717506	0.816415	0.370416	FALSE
Dicumarol	A6L4C4	panD	Aspartate 1-decarboxylase	-0.0274384	-0.381793	0.718255	0.816573	0.370659	FALSE
Dicumarol	A6L4H5	BVU_2950	Glycosyltransferase family 2	-0.0143156	-0.381139	0.71871	0.816573	0.370807	FALSE
Dicumarol	A6L5I3	BVU_3321	Uncharacterized protein	-0.00940905	-0.380863	0.718903	0.816573	0.370869	FALSE
Dicumarol	A6KXX8	BVU_0584	Putative outer membrane protein, probably involved in nutrient binding	-0.00923101	-0.37894	0.720243	0.817619	0.371304	FALSE
Dicumarol	A6L2V5	BVU_2360	Thioesterase domain-containing protein	0.0106829	0.377043	0.721567	0.818644	0.371733	FALSE
Dicumarol	A6L5D9	BVU_3274	Putative maltose O-acetyltransferase	0.00865584	0.376341	0.722057	0.818724	0.371892	FALSE
Dicumarol	A6L1J5	psd	Phosphatidylserine decarboxylase proenzyme	0.00675689	0.374937	0.723037	0.819358	0.372209	FALSE
Dicumarol	A6L203	BVU_2052	Threonine synthase	-0.00768931	-0.372577	0.724688	0.820324	0.372741	FALSE
Dicumarol	A6L7N3	BVU_4095	Two-component system response regulator	0.00725084	0.372514	0.724732	0.820324	0.372756	FALSE
Dicumarol	A6KWR1	BVU_0147	Putative 5'-nucleotidase/2',3'-cyclic phosphodiesterase	-0.00819537	-0.368891	0.727268	0.822717	0.373573	FALSE
Dicumarol	A6KX17	BVU_0261	Uncharacterized protein	-0.00645713	-0.368166	0.727776	0.822813	0.373736	FALSE
Dicumarol	A6L2M7	BVU_2282	Xanthan lyase	-0.0106967	-0.367253	0.728416	0.823059	0.373942	FALSE
Dicumarol	A6KZR5	BVU_1239	Putative cytochrome B subunit	-0.0096904	-0.365794	0.729439	0.823737	0.374271	FALSE
Dicumarol	A6L3J0	BVU_2599	DUF4837 family protein	-0.00683943	-0.362201	0.731962	0.826107	0.37508	FALSE
Dicumarol	A6L6Z5	BVU_3856	Aspartokinase	-0.00585891	-0.359255	0.734033	0.827607	0.375742	FALSE
Dicumarol	A6L5J8	BVU_3336	peptidoglycan glycosyltransferase	0.00622841	0.359103	0.73414	0.827607	0.375776	FALSE
Dicumarol	A6L4P4	BVU_3020	Putative metallo-beta-lactamase	-0.00593018	-0.357615	0.735187	0.828308	0.376111	FALSE
Dicumarol	A6L7P8	BVU_4110	Putative beta-phosphoglucomutase	-0.00619362	-0.355756	0.736496	0.829303	0.376528	FALSE
Dicumarol	A6L2K8	BVU_2263	Tail specific protease domain-containing protein	0.00596687	0.3516	0.739427	0.832026	0.377461	FALSE
Dicumarol	A6L5S6	BVU_3414	EVE domain-containing protein	-0.00663145	-0.351115	0.739769	0.832026	0.37757	FALSE
Dicumarol	A6KZN1	ychF	Ribosome-binding ATPase YchF	-0.00569295	-0.347883	0.742051	0.833705	0.378294	FALSE
Dicumarol	A6L1P2	BVU_1933	DUF1573 domain-containing protein	-0.00857242	-0.34779	0.742117	0.833705	0.378315	FALSE
Dicumarol	A6L3C0	smpB	SsrA-binding protein	-0.00984761	-0.344243	0.744626	0.836041	0.379109	FALSE
Dicumarol	A6L534	BVU_3166	8-amino-7-oxononanoate synthase	0.00534808	0.339061	0.748298	0.83968	0.380267	FALSE
Dicumarol	A6L2X8	BVU_2383	Haloacid dehalogenase-like hydrolase	-0.0126024	-0.336158	0.750358	0.841507	0.380916	FALSE
Dicumarol	A6KWL6	BVU_0100	Plasmid pRiA4b ORF-3-like protein	0.00735392	0.335003	0.751179	0.841586	0.381173	FALSE
Dicumarol	A6L0H1	BVU_1498	Uncharacterized protein	-0.0179762	-0.334765	0.751348	0.841586	0.381226	FALSE
Dicumarol	A6KZT7	BVU_1261	Putative oxidoreductase	0.00513134	0.334235	0.751724	0.841586	0.381345	FALSE
Dicumarol	A6KYK4	rplL	50S ribosomal protein L7/L12	-0.0249961	-0.3331	0.752531	0.842005	0.381598	FALSE
Dicumarol	A6KYH6	rplO	50S ribosomal protein L15	-0.0110246	-0.330102	0.754664	0.843907	0.382266	FALSE
Dicumarol	A6KXW8	BVU_0574	Acetyl-coenzyme A synthetase	-0.00710732	-0.329441	0.755134	0.843948	0.382413	FALSE
Dicumarol	A6L117	BVU_1705	Rpn family recombination-promoting nuclease/putative transposase	-0.00497515	-0.327442	0.756558	0.845054	0.382858	FALSE
Dicumarol	A6KZL8	tyrS	Tyrosine--tRNA ligase	0.00490747	0.325947	0.757624	0.84552	0.383191	FALSE
Dicumarol	A6L579	BVU_3214	Outer membrane protein beta-barrel domain-containing protein	-0.00618393	-0.32564	0.757843	0.84552	0.383259	FALSE
Dicumarol	A6L5H2	pyrK	Dihydroorotate dehydrogenase B (NAD(+)), electron transfer subunit	0.0053847	0.318175	0.763173	0.850955	0.384917	FALSE
Dicumarol	A6L063	gyrB	DNA gyrase subunit B	-0.00551841	-0.317555	0.763616	0.850955	0.385054	FALSE
Dicumarol	A6L1Y3	BVU_2032	ABC transporter ATP-binding protein	-0.0053037	-0.316984	0.764025	0.850955	0.385181	FALSE
Dicumarol	A6L6C0	BVU_3623	PUA domain-containing protein	0.00644799	0.316328	0.764494	0.850978	0.385326	FALSE
Dicumarol	A6KZB2	BVU_1085	tRNA-dihydrouridine synthase	-0.00531482	-0.315734	0.764919	0.850978	0.385458	FALSE
Dicumarol	A6L1M4	BVU_1914	Putative chromosome partitioning protein ParB	0.00537766	0.31417	0.766039	0.851737	0.385805	FALSE
Dicumarol	A6L0F7	BVU_1484	Putative long-chain-fatty-acid--CoA ligase	0.00559683	0.309751	0.769206	0.854552	0.386783	FALSE
Dicumarol	A6L780	BVU_3941	glutamine--tRNA ligase	0.00501159	0.309413	0.769448	0.854552	0.386857	FALSE
Dicumarol	A6KWJ2	BVU_0076	DUF4924 family protein	-0.0124945	-0.303671	0.773571	0.858642	0.388126	FALSE
Dicumarol	A6KWL3	lpxD	UDP-3-O-acylglucosamine N-acyltransferase	0.00466369	0.302482	0.774427	0.858693	0.388388	FALSE
Dicumarol	A6L3H9	BVU_2588	Two-component system response regulator	-0.00745214	-0.302381	0.774499	0.858693	0.38841	FALSE
Dicumarol	A6KZC2	purD	Phosphoribosylamine--glycine ligase	-0.00495305	-0.301123	0.775404	0.858807	0.388688	FALSE
Dicumarol	A6L1S7	BVU_1969	Putative ABC transporter ATP-binding protein	-0.00724043	-0.300462	0.775879	0.858807	0.388834	FALSE
Dicumarol	A6KZL2	BVU_1185	Cytokinin riboside 5'-monophosphate phosphoribohydrolase	-0.00977657	-0.300176	0.776085	0.858807	0.388897	FALSE
Dicumarol	A6L526	BVU_3158	phosphoserine phosphatase	0.0055321	0.299672	0.776448	0.858807	0.389008	FALSE
Dicumarol	A6KWB8	BVU_0048	Putative exopolyphosphatase-related protein	-0.00577414	-0.299175	0.776806	0.858807	0.389117	FALSE
Dicumarol	A6L3F7	BVU_2564	Putative outer membrane protein	-0.00468451	-0.295239	0.779642	0.861364	0.389984	FALSE
Dicumarol	A6KWK6	BVU_0090	Putative DNA-binding protein	-0.00663647	-0.294737	0.780003	0.861364	0.390094	FALSE
Dicumarol	A6L7K3	BVU_4065	Major outer membrane protein OmpA	-0.00508736	-0.291169	0.782578	0.863493	0.390879	FALSE
Dicumarol	A6KZK0	queA	S-adenosylmethionine:tRNA ribosyltransferase-isomerase	0.00615963	0.290819	0.782831	0.863493	0.390956	FALSE
Dicumarol	A6L7H4	BVU_4036	Putative 4-hydroxy-2-ketovalerate aldolase	0.00671031	0.290224	0.783261	0.863493	0.391086	FALSE
Dicumarol	A6L2V7	hisD	Histidinol dehydrogenase	0.00791638	0.287735	0.785059	0.864986	0.391632	FALSE
Dicumarol	A6KZL1	metK	S-adenosylmethionine synthase	0.00430645	0.285733	0.786507	0.866091	0.392072	FALSE
Dicumarol	A6KZ92	BVU_1065	Uncharacterized protein	0.00518951	0.284789	0.787189	0.866238	0.392278	FALSE
Dicumarol	A6KXZ8	BVU_0604	Transcriptional regulator	-0.0063668	-0.28432	0.787529	0.866238	0.392381	FALSE
Dicumarol	A6L4B5	BVU_2890	tRNA/rRNA methyltransferase	-0.00460055	-0.281763	0.78938	0.867024	0.392941	FALSE
Dicumarol	A6KXE9	BVU_0395	DUF1566 domain-containing protein	0.00437342	0.280983	0.789945	0.867024	0.393112	FALSE
Dicumarol	A6L6T4	BVU_3787	Pyruvate-flavodoxin oxidoreductase	0.00800548	0.280705	0.790147	0.867024	0.393173	FALSE
Dicumarol	A6L766	BVU_3927	Glycosyltransferase family 4	-0.0102464	-0.280662	0.790178	0.867024	0.393182	FALSE
Dicumarol	A6L767	BVU_3928	Glycosyltransferase family 2	-0.00450516	-0.279783	0.790815	0.867024	0.393374	FALSE
Dicumarol	A6KYP3	BVU_0862	Regulatory protein RecX	-0.0067923	-0.279645	0.790915	0.867024	0.393404	FALSE
Dicumarol	A6L6Z4	BVU_3855	Putative ATP-binding protein involved in cell division	0.00518119	0.278384	0.791829	0.867538	0.39368	FALSE
Dicumarol	A6KXD8	BVU_0383	Ribosomal large subunit pseudouridine synthase D	-0.00493907	-0.276149	0.79345	0.868825	0.394168	FALSE
Dicumarol	A6L3T6	BVU_2698	DUF5703 domain-containing protein	0.00449509	0.275235	0.794114	0.868881	0.394368	FALSE
Dicumarol	A6L1E7	tdk	Thymidine kinase	-0.0113335	-0.27485	0.794393	0.868881	0.394452	FALSE
Dicumarol	A6L033	BVU_1358	ABC transporter ATP-binding protein	-0.00422608	-0.273263	0.795545	0.869653	0.394798	FALSE
Dicumarol	A6L2Q6	BVU_2311	Ketoisovalerate oxidoreductase subunit VorA	0.00449235	0.27111	0.797109	0.870875	0.395268	FALSE
Dicumarol	A6L704	BVU_3865	Aspartate aminotransferase	-0.00407271	-0.269948	0.797954	0.871309	0.395521	FALSE
Dicumarol	A6KYN9	argH	Argininosuccinate lyase	-0.00415237	-0.267589	0.79967	0.872349	0.396035	FALSE
Dicumarol	A6L1H7	rsgA	Small ribosomal subunit biogenesis GTPase RsgA	-0.00589092	-0.267103	0.800024	0.872349	0.39614	FALSE
Dicumarol	A6L076	BVU_1402	Penicillin-binding protein	-0.00906947	-0.266792	0.80025	0.872349	0.396208	FALSE
Dicumarol	A6L431	BVU_2799	Cytochrome D ubiquinol oxidase subunit I	-0.00496764	-0.265997	0.800829	0.872492	0.396381	FALSE
Dicumarol	A6KYQ6	BVU_0875	O-methyltransferase	-0.00605105	-0.264417	0.801979	0.873184	0.396725	FALSE
Dicumarol	A6KYI3	rplE	50S ribosomal protein L5	-0.00578051	-0.263893	0.802361	0.873184	0.396839	FALSE
Dicumarol	A6KWX2	BVU_0208	DNA topoisomerase (ATP-hydrolyzing)	-0.00431948	-0.260088	0.805135	0.875713	0.397665	FALSE
Dicumarol	A6L4E2	BVU_2917	Polysaccharide lyase family 1	-0.0124436	-0.259098	0.805857	0.87601	0.397879	FALSE
Dicumarol	A6L4T7	BVU_3064	Putative tRNA/rRNA methyltransferase	-0.00494354	-0.258142	0.806555	0.876279	0.398087	FALSE
Dicumarol	A6L089	ispG	4-hydroxy-3-methylbut-2-en-1-yl diphosphate synthase (flavodoxin)	-0.0046104	-0.257365	0.807121	0.876406	0.398255	FALSE
Dicumarol	A6KZ40	BVU_1011	3-oxoacyl-[acyl-carrier protein] reductase	0.00719062	0.251774	0.811206	0.880237	0.399466	FALSE
Dicumarol	A6L0F6	BVU_1483	Putative peptidase/deacetylase	0.00416846	0.2513	0.811553	0.880237	0.399568	FALSE
Dicumarol	A6KYK3	rpoB	DNA-directed RNA polymerase subunit beta	-0.00483304	-0.250634	0.81204	0.880275	0.399712	FALSE
Dicumarol	A6L4R4	BVU_3041	Outer membrane lipoprotein BamD-like domain-containing protein	-0.00389023	-0.249114	0.813152	0.88099	0.40004	FALSE
Dicumarol	A6L4B7	coaBC	Coenzyme A biosynthesis bifunctional protein CoaBC	-0.00377033	-0.248047	0.813933	0.881346	0.400271	FALSE
Dicumarol	A6KXD5	BVU_0380	Two-component system sensor histidine kinase, with response regulator receiver domain	-0.00369058	-0.246412	0.81513	0.882152	0.400624	FALSE
Dicumarol	A6KZW9	BVU_1293	ATP-dependent RNA helicase	0.00448523	0.245158	0.816049	0.882656	0.400894	FALSE
Dicumarol	A6L012	speA	Biosynthetic arginine decarboxylase	-0.00415349	-0.243998	0.816898	0.883084	0.401144	FALSE
Dicumarol	A6L083	dut	Deoxyuridine 5'-triphosphate nucleotidohydrolase	0.00955833	0.238405	0.821001	0.886447	0.402348	FALSE
Dicumarol	A6L5H1	pyrD	Dihydroorotate dehydrogenase B (NAD(+)), catalytic subunit	-0.00356158	-0.23798	0.821313	0.886447	0.402439	FALSE
Dicumarol	A6L3J3	BVU_2602	Glutathione synthase/Ribosomal protein S6 modification enzyme (Glutaminyl transferase)	0.00433504	0.237896	0.821374	0.886447	0.402458	FALSE
Dicumarol	A6KXD3	BVU_0378	Putative zinc protease	0.00745405	0.23664	0.822296	0.886631	0.402727	FALSE
Dicumarol	A6L558	BVU_3191	BACON domain-containing protein	0.00428106	0.236424	0.822455	0.886631	0.402774	FALSE
Dicumarol	A6KXM2	BVU_0476	Putative biopolymer transport protein ExbB	-0.00658911	-0.23534	0.823251	0.886999	0.403007	FALSE
Dicumarol	A6L1T1	BVU_1973	Nitroreductase family protein	0.00440757	0.234266	0.824041	0.887264	0.403237	FALSE
Dicumarol	A6L5I7	BVU_3325	Inositol-1-monophosphatase	-0.00399424	-0.233765	0.824409	0.887264	0.403345	FALSE
Dicumarol	A6L2Q5	BVU_2310	Ketoisovalerate oxidoreductase subunit VorA	0.0035966	0.231464	0.8261	0.8881	0.403838	FALSE
Dicumarol	A6L013	argB	Acetylglutamate kinase	-0.0035801	-0.231316	0.826209	0.8881	0.40387	FALSE
Dicumarol	A6L0C0	BVU_1447	PD-(D/E)XK nuclease superfamily protein	0.00415117	0.230849	0.826553	0.8881	0.40397	FALSE
Dicumarol	A6L721	BVU_3882	DUF4842 domain-containing protein	-0.00367888	-0.230204	0.827027	0.88812	0.404108	FALSE
Dicumarol	A6KX63	BVU_0307	Putative ABC transporter ATP-binding protein	0.00348818	0.229087	0.827849	0.888512	0.404347	FALSE
Dicumarol	A6L112	BVU_1700	Low-specificity L-threonine aldolase	-0.00396891	-0.224658	0.83111	0.891319	0.405295	FALSE
Dicumarol	A6L3E4	BVU_2551	Putative outer membrane protein, probably involved in nutrient binding	-0.00492251	-0.224294	0.831379	0.891319	0.405372	FALSE
Dicumarol	A6L0S5	lpxK	Tetraacyldisaccharide 4'-kinase	-0.00504802	-0.220541	0.834146	0.893793	0.406174	FALSE
Dicumarol	A6L2T8	BVU_2343	ABC transporter permease	0.0039645	0.219274	0.83508	0.894302	0.406444	FALSE
Dicumarol	A6KXU2	BVU_0546	Pseudouridine synthase	0.00372973	0.216505	0.837124	0.895998	0.407033	FALSE
Dicumarol	A6L731	BVU_3892	threonine ammonia-lyase	0.0560588	0.215157	0.838119	0.896571	0.40732	FALSE
Dicumarol	A6L6G6	BVU_3669	Putative ATPase involved in transport	0.00387077	0.213747	0.839161	0.897193	0.40762	FALSE
Dicumarol	A6KWD8	BVU_0014	Transcriptional regulator	0.0034087	0.211167	0.841068	0.898739	0.408169	FALSE
Dicumarol	A6L1G3	BVU_1852	Putative outer membrane protein, probably involved in nutrient binding	-0.00381109	-0.209485	0.842312	0.898793	0.408526	FALSE
Dicumarol	A6L2K4	BVU_2259	Glycosyltransferase family 2, candidate beta-glycosyltransferase	-0.00393523	-0.209481	0.842315	0.898793	0.408526	FALSE
Dicumarol	A6KWG8	BVU_0044	Glycoside hydrolase family 16, candidate beta-glycosidase	0.00850034	0.209226	0.842503	0.898793	0.40858	FALSE
Dicumarol	A6L6D2	rpmA	50S ribosomal protein L27	0.00544123	0.207364	0.843882	0.899771	0.408975	FALSE
Dicumarol	A6L1H0	BVU_1859	Fumarate hydratase class I	0.0032214	0.206198	0.844745	0.900198	0.409223	FALSE
Dicumarol	A6KXJ7	BVU_0446	Putative RNA-binding protein rbpA	0.00398648	0.205229	0.845462	0.900394	0.409428	FALSE
Dicumarol	A6L3A8	BVU_2515	NifU homolog involved in Fe-S cluster formation	0.00323789	0.204701	0.845853	0.900394	0.409539	FALSE
Dicumarol	A6L011	aroK	Shikimate kinase	0.00339722	0.201707	0.848071	0.902263	0.410173	FALSE
Dicumarol	A6L4P2	BVU_3018	Putative acylaminoacyl-peptidase	-0.00337469	-0.196108	0.852223	0.905845	0.411355	FALSE
Dicumarol	A6KZV2	BVU_1276	Putative ferredoxin	0.00375944	0.195912	0.852369	0.905845	0.411397	FALSE
Dicumarol	A6L317	BVU_2422	Pyridine nucleotide-disulphide oxidoreductase	-0.00485237	-0.178746	0.865133	0.918909	0.415	FALSE
Dicumarol	A6KZP0	mnmG	tRNA uridine 5-carboxymethylaminomethyl modification enzyme MnmG	0.00267053	0.176355	0.866914	0.920299	0.4155	FALSE
Dicumarol	A6L1Q3	BVU_1945	Biopolymer transporter ExbD	-0.00432215	-0.173564	0.868995	0.921523	0.416082	FALSE
Dicumarol	A6L5H7	BVU_3315	C4-type zinc ribbon domain-containing protein	0.00293462	0.173289	0.8692	0.921523	0.41614	FALSE
Dicumarol	A6KZ87	pdxB	Erythronate-4-phosphate dehydrogenase	-0.00389321	-0.172905	0.869487	0.921523	0.41622	FALSE
Dicumarol	A6KYI1	rpsH	30S ribosomal protein S8	0.0031981	0.170539	0.871252	0.922015	0.416712	FALSE
Dicumarol	A6KZN3	polA	DNA polymerase I	-0.0028805	-0.170513	0.871272	0.922015	0.416718	FALSE
Dicumarol	A6L7G5	BVU_4027	Putative pyridoxal phosphate-dependent enzyme apparently involved in regulation of cell wall biogenesis	-0.00781418	-0.17038	0.87137	0.922015	0.416746	FALSE
Dicumarol	A6KXK2	era	GTPase Era	0.00273724	0.164894	0.875466	0.925846	0.417886	FALSE
Dicumarol	A6L4B3	tilS	tRNA(Ile)-lysidine synthase	0.00526915	0.161842	0.877748	0.927542	0.418519	FALSE
Dicumarol	A6KZT8	uxuA	Mannonate dehydratase	-0.00434294	-0.161475	0.878022	0.927542	0.418595	FALSE
Dicumarol	A6KX15	BVU_0257	Chromosome segregation protein SMC	0.00316772	0.160397	0.878828	0.92789	0.418819	FALSE
Dicumarol	A6L2L5	mfd	Transcription-repair-coupling factor	0.00381901	0.157285	0.881155	0.929445	0.419462	FALSE
Dicumarol	A6KZ05	bipA	50S ribosomal subunit assembly factor BipA	-0.00250671	-0.157152	0.881255	0.929445	0.41949	FALSE
Dicumarol	A6L6Y0	BVU_3833	Two-component system sensor histidine kinase/response regulator, hybrid	0.00544047	0.150269	0.886408	0.933908	0.420911	FALSE
Dicumarol	A6L641	BVU_3537	Carboxynorspermidine/carboxyspermidine decarboxylase	-0.0022781	-0.150219	0.886445	0.933908	0.420921	FALSE
Dicumarol	A6L032	BVU_1357	ABC transporter permease	-0.0022745	-0.147196	0.888711	0.935789	0.421543	FALSE
Dicumarol	A6L390	BVU_2497	Putative hydrolase	0.00219494	0.141896	0.892685	0.939466	0.422631	FALSE
Dicumarol	A6L6C8	BVU_3631	ATP-binding protein	-0.00285	-0.139115	0.894772	0.940684	0.423201	FALSE
Dicumarol	A6L211	BVU_2060	Chorismate mutase/prephenate dehydratase	-0.00216121	-0.139067	0.894808	0.940684	0.423211	FALSE
Dicumarol	A6L3J4	BVU_2603	CDP-alcohol phosphatidyltransferase	-0.00295815	-0.137152	0.896246	0.941499	0.423603	FALSE
Dicumarol	A6L0V5	BVU_1638	2-hydroxyhepta-2,4-diene-1,7-dioate isomerase	-0.00284977	-0.136746	0.896551	0.941499	0.423686	FALSE
Dicumarol	A6L7U8	BVU_4161	Type I restriction enzyme EcoAI specificity protein	-0.00200626	-0.134755	0.898046	0.942194	0.424093	FALSE
Dicumarol	A6KYH2	rpsK	30S ribosomal protein S11	0.00351203	0.133326	0.899119	0.942194	0.424385	FALSE
Dicumarol	A6KZW5	ruvB	Holliday junction branch migration complex subunit RuvB	-0.0022966	-0.133075	0.899308	0.942194	0.424436	FALSE
Dicumarol	A6L2M5	BVU_2280	UPF0313 protein BVU_2280	-0.00291211	-0.133071	0.899311	0.942194	0.424437	FALSE
Dicumarol	A6L008	BVU_1333	Tetratricopeptide repeat protein	-0.0025863	-0.132645	0.899631	0.942194	0.424524	FALSE
Dicumarol	A6L035	BVU_1360	cysteine desulfurase	-0.00221784	-0.130908	0.900937	0.942568	0.424878	FALSE
Dicumarol	A6L0W7	BVU_1650	Putative membrane peptidase	-0.00322185	-0.130882	0.900956	0.942568	0.424883	FALSE
Dicumarol	A6L6Z6	lysA	Diaminopimelate decarboxylase	0.00213332	0.126436	0.904298	0.944915	0.425788	FALSE
Dicumarol	A6L4R3	uvrB	UvrABC system protein B	0.00206574	0.126143	0.904519	0.944915	0.425848	FALSE
Dicumarol	A6L720	BVU_3881	Putative transporter	0.00239858	0.125964	0.904654	0.944915	0.425885	FALSE
Dicumarol	A6KY63	BVU_0671	DUF262 domain-containing protein	-0.00214375	-0.124799	0.90553	0.945323	0.426121	FALSE
Dicumarol	A6KZX8	BVU_1302	P-type Ca(2+) transporter	0.001847	0.122085	0.907572	0.946709	0.426672	FALSE
Dicumarol	A6L1L5	BVU_1905	DUF3822 family protein	-0.00223744	-0.121743	0.90783	0.946709	0.426742	FALSE
Dicumarol	A6L7Q5	BVU_4117	Probable N-acetylneuraminate lyase	0.00286279	0.120698	0.908616	0.947022	0.426953	FALSE
Dicumarol	A6L786	BVU_3947	Mannose-1-phosphate guanylyltransferase	-0.00200286	-0.119838	0.909264	0.94719	0.427128	FALSE
Dicumarol	A6KXD6	BVU_0381	Two-component system response regulator	0.00183002	0.118196	0.9105	0.947971	0.42746	FALSE
Dicumarol	A6L0U4	BVU_1627	Pseudouridine synthase	-0.00224837	-0.116236	0.911976	0.949	0.427857	FALSE
Dicumarol	A6KWE1	BVU_0017	Tetracycline resistance protein TetQ	-0.00420996	-0.115468	0.912554	0.949095	0.428012	FALSE
Dicumarol	A6L7M6	BVU_4088	Anthranilate synthase component I	-0.00236898	-0.113949	0.913699	0.949554	0.428319	FALSE
Dicumarol	A6L4H1	BVU_2946	UDP-N-acetylglucosamine 2-epimerase	0.0018763	0.113589	0.91397	0.949554	0.428392	FALSE
Dicumarol	A6KZT4	BVU_1258	signal peptidase I	0.00216831	0.111702	0.915392	0.950524	0.428772	FALSE
Dicumarol	A6L4V2	BVU_3082	Decarboxylating precorrin-6y C5,15-methyltransferase	-0.00283049	-0.110995	0.915925	0.950571	0.428915	FALSE
Dicumarol	A6L2J3	queF	NADPH-dependent 7-cyano-7-deazaguanine reductase	0.00261833	0.108546	0.917771	0.951665	0.429408	FALSE
Dicumarol	A6L2M2	BVU_2277	ACT domain-containing protein	-0.00352228	-0.108301	0.917956	0.951665	0.429457	FALSE
Dicumarol	A6KX03	BVU_0245	NADP-dependent malate dehydrogenase	-0.00163145	-0.107637	0.918457	0.951677	0.429591	FALSE
Dicumarol	A6L4S1	BVU_3048	Putative H+/peptide symporter	0.00180786	0.104023	0.921182	0.953994	0.430317	FALSE
Dicumarol	A6L2W9	rlmH	Ribosomal RNA large subunit methyltransferase H	0.00204625	0.102856	0.922063	0.954399	0.430552	FALSE
Dicumarol	A6L7K9	BVU_4071	Tricorn protease homolog	-0.00211965	-0.100479	0.923857	0.955611	0.431028	FALSE
Dicumarol	A6L4J6	recR	Recombination protein RecR	-0.00234252	-0.100004	0.924215	0.955611	0.431123	FALSE
Dicumarol	A6KZH0	BVU_1143	tRNA/rRNA methyltransferase	-0.00154861	-0.0949392	0.928039	0.959056	0.432136	FALSE
Dicumarol	A6KZA6	BVU_1079	Putative sulfatase	-0.00147388	-0.093054	0.929463	0.960018	0.432513	FALSE
Dicumarol	A6L1J6	BVU_1885	DNA-directed DNA polymerase	-0.00147721	-0.0897992	0.931922	0.962048	0.433161	FALSE
Dicumarol	A6L2W0	nadE	Glutamine-dependent NAD(+) synthetase	-0.00316362	-0.0885196	0.932889	0.962226	0.433416	FALSE
Dicumarol	A6L7D5	BVU_3996	Two-component system sensor histidine kinase	-0.00137272	-0.0882645	0.933082	0.962226	0.433467	FALSE
Dicumarol	A6L0D2	BVU_1459	Putative acetyltransferase	-0.00152525	-0.0831197	0.936972	0.965553	0.434488	FALSE
Dicumarol	A6L677	BVU_3578	Uncharacterized protein	0.00271112	0.0826857	0.9373	0.965553	0.434574	FALSE
Dicumarol	A6L1F6	BVU_1845	DUF4843 domain-containing protein	0.00192617	0.081584	0.938133	0.9659	0.434793	FALSE
Dicumarol	A6KYF5	BVU_0765	DUF4221 domain-containing protein	0.00659214	0.0805491	0.938916	0.966195	0.434998	FALSE
Dicumarol	A6L1G5	BVU_1854	Putative outer membrane protein, probably involved in nutrient binding	-0.00230112	-0.0777892	0.941004	0.967432	0.435544	FALSE
Dicumarol	A6KZ93	BVU_1066	Glycosyltransferase family 2	-0.00123513	-0.077647	0.941111	0.967432	0.435572	FALSE
Dicumarol	A6KZC5	BVU_1098	MnmC-like methyltransferase domain-containing protein	0.00275015	0.0767006	0.941827	0.967615	0.435759	FALSE
Dicumarol	A6L3D0	aroC	Chorismate synthase	0.0011513	0.0758891	0.942441	0.967615	0.435919	FALSE
Dicumarol	A6KXR3	BVU_0517	Dihydropteroate synthase	0.00202498	0.0754434	0.942778	0.967615	0.436007	FALSE
Dicumarol	A6KYK2	rpoC	DNA-directed RNA polymerase subunit beta'	0.00121822	0.073898	0.943948	0.968178	0.436312	FALSE
Dicumarol	A6KZB9	BVU_1092	serine O-acetyltransferase	-0.00110642	-0.073404	0.944322	0.968178	0.436409	FALSE
Dicumarol	A6L4B9	BVU_2894	Beta sliding clamp	0.00196976	0.0709276	0.946197	0.969461	0.436897	FALSE
Dicumarol	A6L7V3	BVU_4166	DUF4357 domain-containing protein	0.00118523	0.0696895	0.947134	0.969461	0.437141	FALSE
Dicumarol	A6KX27	BVU_0271	Exodeoxyribonuclease 7 large subunit	-0.00138549	-0.0694826	0.94729	0.969461	0.437182	FALSE
Dicumarol	A6KZC8	BVU_1101	Putative metal ABC transporter substrate-binding	0.00134838	0.0691224	0.947563	0.969461	0.437252	FALSE
Dicumarol	A6KXU6	BVU_0550	Rhodanese domain-containing protein	0.00135642	0.0676588	0.948671	0.970085	0.43754	FALSE
Dicumarol	A6KYS0	BVU_0889	Hemolysin hemolytic protein	-0.00180998	-0.0663844	0.949637	0.970562	0.43779	FALSE
Dicumarol	A6L201	BVU_2050	Putative aspartokinase I-homoserine dehydrogenase	0.000956031	0.0631971	0.952051	0.972099	0.438415	FALSE
Dicumarol	A6L4L0	BVU_2986	Two-component system sensor histidine kinase	-0.00156965	-0.0630814	0.952138	0.972099	0.438438	FALSE
Dicumarol	A6KZT3	BVU_1257	Dihydrodipicolinate reductase	-0.000938025	-0.0593832	0.95494	0.974363	0.439161	FALSE
Dicumarol	A6L6D7	BVU_3640	Putative NADPH-dependent glutamate synthase	-0.00101374	-0.058834	0.955356	0.974363	0.439269	FALSE
Dicumarol	A6L2Q2	BVU_2307	Putative GFO/IDH/MocA-family oxidoreductase	-0.000904242	-0.055157	0.958143	0.976694	0.439986	FALSE
Dicumarol	A6L1V1	BVU_1993	Flavoprotein	0.000851821	0.05443	0.958694	0.976745	0.440128	FALSE
Dicumarol	A6L7P0	BVU_4102	DNA-binding protein HU	0.00096785	0.0521815	0.960398	0.97797	0.440566	FALSE
Dicumarol	A6L074	mraY	Phospho-N-acetylmuramoyl-pentapeptide-transferase	0.00172752	0.0485538	0.963149	0.980258	0.441271	FALSE
Dicumarol	A6L3W7	BVU_2731	alpha-L-rhamnosidase	0.00286882	0.046092	0.965016	0.981099	0.441748	FALSE
Dicumarol	A6L4X4	BVU_3104	Biotin carboxylase	0.000828771	0.0459172	0.965148	0.981099	0.441782	FALSE
Dicumarol	A6L663	BVU_3559	Glycosyltransferase family 35, candidate alpha-glucan phosphorylase	0.000713598	0.0454721	0.965486	0.981099	0.441868	FALSE
Dicumarol	A6L793	BVU_3954	Xylulose kinase	-0.00102344	-0.0414406	0.968544	0.983041	0.442648	FALSE
Dicumarol	A6L5B9	BVU_3254	Putative Nudix/MutT family protein	0.00114159	0.041396	0.968577	0.983041	0.442657	FALSE
Dicumarol	A6L0Y6	BVU_1669	DUF3256 family protein	0.000688739	0.0408771	0.968971	0.983041	0.442757	FALSE
Dicumarol	A6KZ38	cysS	Cysteine--tRNA ligase	-0.0006992	-0.0402907	0.969416	0.983041	0.44287	FALSE
Dicumarol	A6L069	BVU_1395	Putative cell division protein	-0.00131586	-0.039603	0.969938	0.983059	0.443003	FALSE
Dicumarol	A6L100	obg	GTPase Obg	0.000532573	0.0354506	0.973088	0.985739	0.443803	FALSE
Dicumarol	A6L682	BVU_3583	DAGKc domain-containing protein	0.00184216	0.0344384	0.973856	0.985893	0.443998	FALSE
Dicumarol	A6KZN9	apt	Adenine phosphoribosyltransferase	0.00111457	0.0339161	0.974252	0.985893	0.444099	FALSE
Dicumarol	A6L684	BVU_3585	Glyceraldehyde-3-phosphate dehydrogenase	0.000598676	0.0330311	0.974924	0.98606	0.444269	FALSE
Dicumarol	A6L200	radA	DNA repair protein RadA	0.000501957	0.0320768	0.975648	0.98628	0.444452	FALSE
Dicumarol	A6L4F9	BVU_2934	Endoribonuclease L-PSP, putative	0.000948433	0.0284014	0.978437	0.988587	0.445157	FALSE
Dicumarol	A6KY79	BVU_0687	Glycosyltransferase family 26	-0.00126364	-0.0254543	0.980674	0.990027	0.445721	FALSE
Dicumarol	A6L320	queH	Epoxyqueuosine reductase QueH	-0.000599707	-0.0251842	0.980879	0.990027	0.445773	FALSE
Dicumarol	A6L2F3	pgk	Phosphoglycerate kinase	0.00035577	0.023574	0.982102	0.990278	0.446081	FALSE
Dicumarol	A6KWI6	BVU_0070	Putative lipoprotein	0.00152743	0.0235181	0.982144	0.990278	0.446091	FALSE
Dicumarol	A6L3K4	BVU_2613	Exodeoxyribonuclease	0.000522638	0.0215054	0.983672	0.991305	0.446475	FALSE
Dicumarol	A6L4A0	BVU_2872	Uncharacterized protein	-0.000351797	-0.0194665	0.98522	0.992351	0.446864	FALSE
Dicumarol	A6L6C5	BVU_3628	Thioredoxin reductase	0.000229426	0.0153498	0.988345	0.994985	0.447647	FALSE
Dicumarol	A6L2D4	BVU_2187	OmpA-like domain-containing protein	-0.000366369	-0.01252	0.990493	0.996633	0.448184	FALSE
Dicumarol	A6KXK7	BVU_0461	Winged helix DNA-binding domain-containing protein	0.000773775	0.0105598	0.991982	0.996804	0.448555	FALSE
Dicumarol	A6L2Y0	BVU_2385	HTH domain-containing protein	0.000221063	0.0103055	0.992175	0.996804	0.448603	FALSE
Dicumarol	A6KXH5	BVU_0424	Organic solvent tolerance-like N-terminal domain-containing protein	-0.000157877	-0.00999673	0.992409	0.996804	0.448662	FALSE
Dicumarol	A6L1W1	leuB	3-isopropylmalate dehydrogenase	-0.000167796	-0.0095997	0.992711	0.996804	0.448737	FALSE
Dicumarol	A6L7S4	BVU_4136	Glycoside hydrolase family 20, candidate beta-N-acetylhexosaminidase	-0.000141992	-0.00656927	0.995012	0.998109	0.44931	FALSE
Dicumarol	A6L1L0	BVU_1900	3-dehydroquinate synthase	-0.000114311	-0.00567913	0.995688	0.998109	0.449478	FALSE
Dicumarol	A6KWL7	miaA1	tRNA dimethylallyltransferase 1	-0.000149999	-0.00543844	0.99587	0.998109	0.449523	FALSE
Dicumarol	A6L0G0	BVU_1487	Putative TonB-dependent receptor	-0.000109287	-0.00518965	0.996059	0.998109	0.44957	FALSE
Dicumarol	A6KXH4	BVU_0423	Uncharacterized protein	-9.4396e-05	-0.00313904	0.997616	0.998414	0.449957	FALSE
Dicumarol	A6L2T6	BVU_2341	Carbohydrate-binding domain-containing protein	5.08879e-05	0.00300175	0.997721	0.998414	0.449983	FALSE
Dicumarol	A6L5F2	BVU_3287	Uncharacterized protein	-0.000107439	-0.00276387	0.997901	0.998414	0.450027	FALSE
Dicumarol	A6KXE6	BVU_0392	Glycoside hydrolase family 20	2.25392e-05	0.00131224	0.999004	0.999004	0.450301	FALSE
Erythromycin	A6L7M5	trpB	Tryptophan synthase beta chain	0.241588	11.1104	1.01608e-05	0.0117227	0.00920759	FALSE
Erythromycin	A6L2R5	araA	L-arabinose isomerase	-0.258199	-10.7324	1.28105e-05	0.0117227	0.00920759	FALSE
Erythromycin	A6L053	BVU_1378	SusE outer membrane protein domain-containing protein	-0.254117	-10.0165	2.02853e-05	0.0117227	0.00920759	FALSE
Erythromycin	A6L054	BVU_1379	Putative outer membrane protein, probably involved in nutrient binding	-0.22553	-9.6502	2.59569e-05	0.0117227	0.00920759	FALSE
Erythromycin	A6L7M4	BVU_4086	YtxH domain-containing protein	-0.197421	-9.4364	3.0089e-05	0.0117227	0.00920759	FALSE
Erythromycin	A6KZ81	BVU_1054	Putative outer membrane protein, probably involved in nutrient binding	-0.242742	-8.81579	4.69946e-05	0.0135803	0.0103971	FALSE
Erythromycin	A6L055	BVU_1380	Outer membrane protein, probably involved in nutrient binding	-0.218029	-8.76497	4.87997e-05	0.0135803	0.0104863	FALSE
Erythromycin	A6KWE1	BVU_0017	Tetracycline resistance protein TetQ	-0.20449	-8.54957	5.73731e-05	0.0139703	0.0108483	FALSE
Erythromycin	A6L2R4	BVU_2319	Xylulose kinase	-0.175524	-8.27589	7.08287e-05	0.0149117	0.011269	FALSE
Erythromycin	A6L7M8	trpD	Anthranilate phosphoribosyltransferase	0.184381	8.03921	8.53889e-05	0.0149117	0.011596	FALSE
Erythromycin	A6KZ82	BVU_1055	SusD/RagB family nutrient-binding outer membrane lipoprotein	-0.199173	-7.96913	9.03278e-05	0.0149117	0.0116862	FALSE
Erythromycin	A6L7M6	BVU_4088	Anthranilate synthase component I	0.202434	7.94828	9.18586e-05	0.0149117	0.0117124	FALSE
Erythromycin	A6KWT1	BVU_0167	Putative outer membrane protein, probably involved in nutrient binding	-0.188042	-7.77248	0.000105999	0.0155561	0.0119968	FALSE
Erythromycin	A6L7M9	BVU_4091	indole-3-glycerol-phosphate synthase	0.162148	7.69996	0.000112535	0.0155561	0.0121077	FALSE
Erythromycin	A6KYD7	BVU_0745	Putative outer membrane protein, probably involved in nutrient binding	-0.179832	-7.62488	0.000119785	0.0155561	0.0122185	FALSE
Erythromycin	A6L207	BVU_2056	Putative outer membrane protein, probably involved in nutrient binding	-0.176165	-7.41599	0.000142885	0.0170247	0.0131662	FALSE
Erythromycin	A6L582	BVU_3217	Flavodoxin	-0.251216	-7.37038	0.000148573	0.0170247	0.0133721	FALSE
Erythromycin	A6L327	BVU_2432	Putative outer membrane protein, probably involved in nutrient binding	-0.166682	-7.11253	0.000185941	0.0201229	0.0149907	FALSE
Erythromycin	A6L1T4	BVU_1976	Oxaloacetate decarboxylase beta chain	0.156053	7.01301	0.000203108	0.0206628	0.0156263	FALSE
Erythromycin	A6KY01	BVU_0607	Beta-galactosidase	-0.142578	-6.96435	0.000212144	0.0206628	0.0159381	FALSE
Erythromycin	A6L406	BVU_2770	Cytochrome c domain-containing protein	-0.160909	-6.86966	0.000231056	0.0214332	0.0165454	FALSE
Erythromycin	A6L326	BVU_2431	Putative outer membrane protein, probably involved in nutrient binding	-0.148988	-6.8142	0.000243009	0.0215173	0.0169008	FALSE
Erythromycin	A6L4J3	engB	Probable GTP-binding protein EngB	-0.142574	-6.65183	0.000282196	0.0239008	0.0184317	FALSE
Erythromycin	A6L4X7	BVU_3107	Heme-binding protein FetB, putative cobalt chelatase	-0.140618	-6.59345	0.000297981	0.0241861	0.018997	FALSE
Erythromycin	A6L212	BVU_2061	Putative phospho-2-dehydro-3-deoxyheptonate aldolase	0.131916	6.42083	0.000350767	0.0273317	0.0211676	FALSE
Erythromycin	A6L7N1	trpA	Tryptophan synthase alpha chain	0.149869	6.34855	0.000375923	0.0281653	0.0221225	FALSE
Erythromycin	A6L3X3	BVU_2737	Serine protease	-0.163118	-6.13953	0.000460812	0.0331922	0.0254739	FALSE
Erythromycin	A6L1T3	BVU_1975	Pyruvate carboxylase subunit B	0.141926	6.10439	0.000477095	0.0331922	0.0260708	FALSE
Erythromycin	A6KWK1	BVU_0085	Glycoside hydrolase family 20, candidate beta-N-acetylhexosaminidase	-0.122855	-5.59851	0.000799548	0.0525023	0.0375165	FALSE
Erythromycin	A6L5F9	BVU_3294	DNA-binding protein	0.185753	5.58089	0.000814523	0.0525023	0.03797	FALSE
Erythromycin	A6L2U3	BVU_2348	Putative ABC transporter permease component	-0.118983	-5.5568	0.000835509	0.0525023	0.0385956	FALSE
Erythromycin	A6KZQ1	BVU_1225	DUF4988 domain-containing protein	0.113896	5.49454	0.000892586	0.0543362	0.0402412	FALSE
Erythromycin	A6L2M9	BVU_2284	Acyltransferase family protein	-0.128441	-5.43528	0.000950972	0.0561362	0.0418446	FALSE
Erythromycin	A6L5N3	BVU_3371	TraG P-loop domain-containing protein	-0.11944	-5.24064	0.00117481	0.0673095	0.0473387	FALSE
Erythromycin	A6L5Y0	BVU_3470	TSCPD domain-containing protein	-0.119979	-5.16889	0.00127163	0.0707755	0.0494386	FALSE
Erythromycin	A6L115	BVU_1703	Mannose-6-phosphate isomerase	-0.111923	-5.07042	0.00141926	0.0767975	0.0523704	FALSE
Erythromycin	A6KX20	BVU_0264	Transcriptional regulator	0.117268	5.01792	0.00150567	0.0792714	0.0539521	FALSE
Erythromycin	A6KXX5	BVU_0581	Possible phosphodiesterase/nucleotide pyrophosphatase-like protein	-0.112732	-4.88874	0.00174422	0.086071	0.0578788	FALSE
Erythromycin	A6L3E1	BVU_2548	Radical SAM core domain-containing protein	-0.176128	-4.87937	0.00176309	0.086071	0.0581647	FALSE
Erythromycin	A6L096	BVU_1422	Uridine kinase	-0.128778	-4.87726	0.00176737	0.086071	0.0582292	FALSE
Erythromycin	A6L2L1	BVU_2266	Uncharacterized protein	-0.122555	-4.82023	0.00188753	0.0896806	0.0599704	FALSE
Erythromycin	A6L077	BVU_1403	Uncharacterized protein	0.216711	4.77577	0.00198746	0.0898105	0.0613267	FALSE
Erythromycin	A6KX18	BVU_0262	Putative transport-related membrane protein	-0.157995	-4.71768	0.00212699	0.0898105	0.0630947	FALSE
Erythromycin	A6L7S6	BVU_4138	Glycoside hydrolase family 20, candidate beta-N-acetylhexosaminidase	-0.111504	-4.71405	0.00213605	0.0898105	0.0632048	FALSE
Erythromycin	A6KWI6	BVU_0070	Putative lipoprotein	-0.125581	-4.70664	0.0021547	0.0898105	0.0634297	FALSE
Erythromycin	A6L0H0	BVU_1497	Excisionase	0.141356	4.6882	0.0022019	0.0898105	0.0639887	FALSE
Erythromycin	A6L4L0	BVU_2986	Two-component system sensor histidine kinase	-0.096613	-4.68802	0.00220237	0.0898105	0.0639942	FALSE
Erythromycin	A6L685	mscL	Large-conductance mechanosensitive channel	-0.0977026	-4.68393	0.00221299	0.0898105	0.064118	FALSE
Erythromycin	A6L2T5	BVU_2340	Uncharacterized protein	-0.106954	-4.64616	0.00231382	0.0905823	0.0652586	FALSE
Erythromycin	A6L2M4	hppA	Putative K(+)-stimulated pyrophosphate-energized sodium pump	-0.123667	-4.61714	0.00239474	0.0905823	0.0661311	FALSE
[truncated: 11,134 more rows]

## Sheet: Suppl. Table 4
Proteomics in B. uniformis
Drug	uniprot_id	gene_name	description	log2_fc	t	p_value	q_limma	q_FDR_tool	hit
Dicumarol	A7V2Y5	BACUNI_01927	HlyD family efflux transporter periplasmic adaptor subunit	2.37877	112.32	1.51115e-10	2.91954e-07	1.206e-07	TRUE
Dicumarol	A7V2Y4	BACUNI_01926	Transporter	1.76424	87.868	5.91462e-10	5.71352e-07	2.36013e-07	TRUE
Dicumarol	A7UYY2	BACUNI_00508	Efflux transporter, RND family, MFP subunit	2.47856	72.5447	1.71538e-09	1.10471e-06	4.56329e-07	TRUE
Dicumarol	A7UYY4	BACUNI_00510	Efflux transporter, outer membrane factor lipoprotein, NodT family	1.78004	63.9846	3.44562e-09	1.66423e-06	6.87458e-07	TRUE
Dicumarol	A7V2Z0	BACUNI_01932	ABC-2 type transporter	1.38196	51.5882	1.1391e-08	4.39382e-06	1.63564e-06	TRUE
Dicumarol	A7V2Y8	BACUNI_01930	Transport permease protein	2.19773	49.9368	1.36454e-08	4.39382e-06	1.81499e-06	TRUE
Dicumarol	A7UYY3	BACUNI_00509	Putative ATP synthase F0, A subunit	1.57428	42.02	3.55531e-08	9.81265e-06	4.05338e-06	TRUE
Dicumarol	A7V2Y7	BACUNI_01929	ABC transporter, ATP-binding protein	2.26103	37.3724	6.80892e-08	1.64435e-05	6.79246e-06	TRUE
Dicumarol	A7V1L3	BACUNI_01451	Carboxypeptidase-like regulatory domain-containing protein	0.561601	26.0424	5.02319e-07	0.000107831	4.45426e-05	FALSE
Dicumarol	A7V8A9	BACUNI_03827	SusD family protein	0.364697	17.5065	4.46482e-06	0.000862603	0.000256544	FALSE
Dicumarol	A7V9Z4	BACUNI_04421	DUF4251 domain-containing protein	0.336074	17.0892	5.09504e-06	0.000894875	0.000277235	FALSE
Dicumarol	A7UYL6	BACUNI_00388	DUF4136 domain-containing protein	0.370744	16.2652	6.67514e-06	0.000944241	0.000320596	FALSE
Dicumarol	A7UY41	BACUNI_00212	Uncharacterized protein	0.398628	16.1345	6.9758e-06	0.000944241	0.000327719	FALSE
Dicumarol	A7V1N7	BACUNI_01475	Tat pathway signal sequence domain protein	0.546519	16.1102	7.03329e-06	0.000944241	0.000329046	FALSE
Dicumarol	A7UYG1	BACUNI_00333	DUF488 family protein	0.350244	15.9004	7.55486e-06	0.000944241	0.000340597	FALSE
Dicumarol	A7V614	BACUNI_03025	OmpA family protein	0.341256	15.8003	7.8198e-06	0.000944241	0.000346149	FALSE
Dicumarol	A7UXV9	BACUNI_00128	histidine kinase	0.402118	15.5391	8.56392e-06	0.000973264	0.000360718	FALSE
Dicumarol	A7UZE6	BACUNI_00674	Pyridine nucleotide-disulfide oxidoreductase	0.296922	15.117	9.95068e-06	0.00106111	0.000384413	FALSE
Dicumarol	A7UYL9	BACUNI_00391	Outer membrane protein beta-barrel domain-containing protein	0.377268	14.7261	1.14755e-05	0.00106111	0.000406315	FALSE
Dicumarol	A7VAB9	BACUNI_04550	Putative beta-lactamase-inhibitor-like PepSY-like domain-containing protein	0.348991	14.492	1.25205e-05	0.00106111	0.000419327	FALSE
Dicumarol	A7UZE4	BACUNI_00672	Arylsulfatase	0.33807	14.4717	1.26162e-05	0.00106111	0.000420449	FALSE
Dicumarol	A7V9K8	BACUNI_04283	Putative glutamate/gamma-aminobutyrate antiporter	0.482834	14.4277	1.28267e-05	0.00106111	0.000422877	FALSE
Dicumarol	A7V9K5	BACUNI_04280	Glutamate decarboxylase	0.50287	14.3691	1.31138e-05	0.00106111	0.000426107	FALSE
Dicumarol	A7VA25	BACUNI_04452	Pirin family protein	0.283079	14.2955	1.34847e-05	0.00106111	0.000430144	FALSE
Dicumarol	A7VAB8	BACUNI_04549	Putative beta-lactamase-inhibitor-like PepSY-like domain-containing protein	0.361555	14.2017	1.39758e-05	0.00106111	0.000435267	FALSE
Dicumarol	A7V190	BACUNI_01328	DUF4251 domain-containing protein	0.302443	14.1455	1.42799e-05	0.00106111	0.000438319	FALSE
Dicumarol	A7V240	BACUNI_01629	Pyridine nucleotide-disulfide oxidoreductase	0.357511	13.6617	1.72476e-05	0.00122439	0.000496687	FALSE
Dicumarol	A7VAH1	clpB	Chaperone protein ClpB	0.266838	13.5902	1.77448e-05	0.00122439	0.000505768	FALSE
Dicumarol	A7V2Z3	BACUNI_01935	Hsp20/alpha crystallin family protein	0.304578	13.3506	1.95399e-05	0.00130176	0.000537728	FALSE
Dicumarol	A7V063	BACUNI_00948	Uncharacterized protein	0.289059	12.9879	2.26802e-05	0.00146061	0.000596378	FALSE
Dicumarol	A7VA22	BACUNI_04448	Porin subfamily	0.336039	12.7154	2.54334e-05	0.00158507	0.000643664	FALSE
Dicumarol	A7V0W3	BACUNI_01200	Efflux transporter, RND family, MFP subunit	0.250155	12.5228	2.76175e-05	0.0016674	0.000678725	FALSE
Dicumarol	A7V110	BACUNI_01247	Transporter, small conductance mechanosensitive ion channel MscS family protein	0.265847	12.3771	2.94172e-05	0.00172224	0.000706126	FALSE
Dicumarol	A7V9J0	BACUNI_04265	Putative ferredoxin-type protein NapF	0.335505	12.2451	3.11674e-05	0.00177104	0.000731577	FALSE
Dicumarol	A7V8A8	BACUNI_03826	TonB-linked outer membrane protein, SusC/RagA family	0.258894	11.854	3.71174e-05	0.00202281	0.000819552	FALSE
Dicumarol	A7V9U4	BACUNI_04370	PhoH family protein	0.242905	11.8201	3.76921e-05	0.00202281	0.0008275	FALSE
Dicumarol	A7UYY8	BACUNI_00514	DUF3836 domain-containing protein	-0.260076	-11.5233	4.32091e-05	0.00223129	0.000899428	FALSE
Dicumarol	A7VA24	pdxB	4-phosphoerythronate dehydrogenase	0.234493	11.4814	4.40634e-05	0.00223129	0.000909904	FALSE
Dicumarol	A7V8B1	BACUNI_03829	Glycosyl hydrolase family 3 N-terminal domain protein	0.245152	11.4345	4.50416e-05	0.00223129	0.000921697	FALSE
Dicumarol	A7UZ46	BACUNI_00572	Linear amide C-N hydrolase, choloylglycine hydrolase family protein	0.2277	11.2697	4.86851e-05	0.00235149	0.000971349	FALSE
Dicumarol	A7V8M4	BACUNI_03943	Phosphoribulokinase/uridine kinase family protein	0.229145	10.7149	6.37751e-05	0.00300521	0.00117441	FALSE
Dicumarol	A7V8B4	BACUNI_03832	Glycoamylase-like domain-containing protein	0.21513	10.5729	6.84803e-05	0.00311177	0.00123147	FALSE
Dicumarol	A7UYE0	BACUNI_00312	FimB/Mfa2 family fimbrial subunit	0.259054	10.5165	7.04582e-05	0.00311177	0.00125467	FALSE
Dicumarol	A7UZM0	BACUNI_00751	Efflux transporter, RND family, MFP subunit	0.428954	10.5051	7.08684e-05	0.00311177	0.00125943	FALSE
Dicumarol	A7VA85	BACUNI_04513	SusD family protein	0.229167	10.3896	7.51654e-05	0.0032271	0.0013081	FALSE
Dicumarol	A7V0Q0	groL	Chaperonin GroEL	0.21624	10.2627	8.02486e-05	0.00330198	0.00136314	FALSE
Dicumarol	A7V1P4	eno	Enolase	0.233093	10.2608	8.03276e-05	0.00330198	0.00136397	FALSE
Dicumarol	A7V357	BACUNI_01999	ATPase/histidine kinase/DNA gyrase B/HSP90 domain protein	0.221394	9.96951	9.36025e-05	0.00376053	0.00150141	FALSE
Dicumarol	A7V2M3	gpmA	2,3-bisphosphoglycerate-dependent phosphoglycerate mutase	0.227229	9.90484	9.68892e-05	0.00376053	0.00153312	FALSE
Dicumarol	A7V3K1	BACUNI_02149	Uncharacterized protein	0.255452	9.89651	9.73222e-05	0.00376053	0.00153724	FALSE
Dicumarol	A7V282	BACUNI_01672	Citrate synthase	0.20187	9.85322	9.96099e-05	0.00377346	0.00155873	FALSE
Dicumarol	A7UYN9	BACUNI_00411	Lactate/malate dehydrogenase, NAD binding domain protein	0.220767	9.7274	0.000106625	0.00396153	0.00163017	FALSE
Dicumarol	A7V9R5	tpx	Thiol peroxidase	0.217614	9.58115	0.000115519	0.004211	0.00171616	FALSE
Dicumarol	A7VAF1	dnaK	Chaperone protein DnaK	0.192981	9.50215	0.000120683	0.00431779	0.0017639	FALSE
Dicumarol	A7V1W8	BACUNI_01557	YtxH domain-containing protein	0.257413	9.46788	0.000123008	0.00432094	0.00178488	FALSE
Dicumarol	A7V0Q5	BACUNI_01141	DnaJ domain protein	0.198171	9.24807	0.000139225	0.00480325	0.00194528	FALSE
Dicumarol	A7V9P8	BACUNI_04323	Peptidase Do	0.197358	9.09664	0.000151857	0.0051376	0.00206221	FALSE
Dicumarol	A7V5A5	atpD	ATP synthase subunit beta	0.196928	9.0698	0.000154234	0.0051376	0.00208349	FALSE
Dicumarol	A7V318	BACUNI_01960	Efflux ABC transporter, permease protein	-0.189752	-8.96968	0.000163492	0.00535369	0.00216425	FALSE
Dicumarol	A7V9K6	glsA	Glutaminase	0.320972	8.91522	0.0001688	0.00543537	0.00220911	FALSE
Dicumarol	A7V469	BACUNI_02371	Transporter, small conductance mechanosensitive ion channel MscS family protein	0.17649	8.8431	0.000176143	0.00550316	0.00226951	FALSE
Dicumarol	A7V371	BACUNI_02015	Efflux transporter, RND family, MFP subunit	0.284804	8.8387	0.000176603	0.00550316	0.00227323	FALSE
Dicumarol	A7V598	atpA	ATP synthase subunit alpha	0.166447	8.36029	0.000236156	0.00724213	0.00286613	FALSE
Dicumarol	A7V843	BACUNI_03760	Copper-exporting ATPase	0.166908	8.16034	0.000267811	0.00808455	0.00315451	FALSE
Dicumarol	A7UZN0	BACUNI_00761	Efflux transporter, RND family, MFP subunit	0.165128	8.07248	0.00028327	0.00841966	0.00328925	FALSE
Dicumarol	A7V3M7	BACUNI_02175	OmpA family protein	0.166795	7.99859	0.000297082	0.00864375	0.00340644	FALSE
Dicumarol	A7V047	BACUNI_00932	Putative auto-transporter adhesin head GIN domain-containing protein	-0.192399	-7.97198	0.000302248	0.00864375	0.00344952	FALSE
Dicumarol	A7V0L8	BACUNI_01103	DUF3836 domain-containing protein	0.179916	7.95604	0.000305391	0.00864375	0.00347554	FALSE
Dicumarol	A7V9I2	BACUNI_04257	ABC transporter, ATP-binding protein	-0.176091	-7.93945	0.000308705	0.00864375	0.00350282	FALSE
Dicumarol	A7V5I8	BACUNI_02848	Auxiliary transport protein, membrane fusion protein (MFP) family protein	0.167664	7.91696	0.000313263	0.00864606	0.00354006	FALSE
Dicumarol	A7V0W2	BACUNI_01198	RND transporter, HAE1/HME family, permease protein	0.184145	7.88794	0.000319262	0.00868752	0.00358862	FALSE
Dicumarol	A7V370	BACUNI_02014	RND transporter, HAE1 family	0.179442	7.76784	0.000345555	0.0092724	0.00380081	FALSE
Dicumarol	A7V284	BACUNI_01674	Aconitate hydratase A	0.217037	7.69725	0.000362186	0.00958553	0.00393038	FALSE
Dicumarol	A7V1F8	BACUNI_01396	RND transporter, HAE1 family	0.18998	7.6657	0.00036992	0.00965791	0.00398946	FALSE
Dicumarol	A7V0T5	BACUNI_01171	Porin family protein	0.25101	7.59302	0.000388478	0.0100072	0.00413242	FALSE
Dicumarol	A7V474	BACUNI_02375	Uncharacterized protein	0.171879	7.47185	0.00042189	0.0107249	0.0043802	FALSE
Dicumarol	A7V0P9	groS	Co-chaperonin GroES	0.204811	7.35301	0.000457954	0.0114905	0.00463463	FALSE
Dicumarol	A7V103	tal	Probable transaldolase	0.288851	7.28771	0.000479295	0.0118718	0.00477924	FALSE
Dicumarol	A7VA82	BACUNI_04510	Carbohydrate binding module (Family 6)	0.200251	7.22548	0.000500715	0.0121315	0.00492017	FALSE
Dicumarol	A7V1R6	BACUNI_01505	Nucleoside phosphorylase domain-containing protein	0.14917	7.22074	0.000502391	0.0121315	0.00493102	FALSE
Dicumarol	A7V315	BACUNI_01956	Efflux ABC transporter, permease protein	-0.222565	-7.1985	0.000510349	0.0121315	0.00498222	FALSE
Dicumarol	A7V860	BACUNI_03777	RagB/SusD family nutrient uptake outer membrane protein	-0.141113	-7.18596	0.000514897	0.0121315	0.00501123	FALSE
Dicumarol	A7V9Z8	hcp	Hydroxylamine reductase	0.168494	7.04659	0.000568781	0.0132396	0.00536193	FALSE
Dicumarol	A7V317	BACUNI_01959	Efflux ABC transporter, permease protein	-0.152089	-6.99815	0.000589028	0.0135477	0.00548808	FALSE
Dicumarol	A7V8R2	BACUNI_03982	Inositol-1-monophosphatase	0.144162	6.88041	0.000641829	0.014546	0.00580363	FALSE
Dicumarol	A7V5P8	BACUNI_02908	TrkA C-terminal domain protein	-0.134724	-6.86845	0.000647491	0.014546	0.00583637	FALSE
Dicumarol	A7UYF8	BACUNI_00330	Corrinoid adenosyltransferase	0.177806	6.82093	0.000670582	0.0148586	0.00596776	FALSE
Dicumarol	A7UY49	BACUNI_00220	Phosphatidylglycerol lysyltransferase C-terminal domain-containing protein	0.152586	6.80848	0.000676788	0.0148586	0.00600251	FALSE
Dicumarol	A7UZN1	BACUNI_00762	Outer membrane efflux protein	0.145645	6.7567	0.000703329	0.0152678	0.00614848	FALSE
Dicumarol	A7V7E5	BACUNI_03510	Virulence factor	0.142336	6.73047	0.000717236	0.0153967	0.00622331	FALSE
Dicumarol	A7V5Z6	BACUNI_03007	ABC transporter, ATP-binding protein	0.182276	6.68791	0.000740483	0.015721	0.00634593	FALSE
Dicumarol	A7V0B6	BACUNI_01001	Phospholipase, patatin family	0.131267	6.65008	0.000761885	0.0159919	0.00645618	FALSE
Dicumarol	A7V9A3	BACUNI_04176	Glycosyl hydrolase family 9	0.267299	6.6364	0.000769796	0.0159919	0.00649631	FALSE
Dicumarol	A7V599	atpH	ATP synthase subunit delta	0.136965	6.61826	0.00078044	0.0160405	0.00654979	FALSE
Dicumarol	A7V1A5	cysQ	3'(2'),5'-bisphosphate nucleotidase CysQ	0.135325	6.58546	0.000800124	0.016272	0.00664714	FALSE
Dicumarol	A7UZN2	BACUNI_00764	Transcriptional regulator, TetR family	0.167266	6.55413	0.000819461	0.0164917	0.00674088	FALSE
Dicumarol	A7V187	BACUNI_01325	O-acetylhomoserine aminocarboxypropyltransferase/cysteine synthase	-0.140245	-6.52795	0.000836036	0.0166518	0.00681977	FALSE
Dicumarol	A7V402	BACUNI_02301	Bacterial surface antigen (D15) domain-containing protein	0.15953	6.49415	0.000858018	0.0169152	0.0069224	FALSE
Dicumarol	A7V355	BACUNI_01997	ATPase family associated with various cellular activities (AAA)	0.128142	6.46506	0.000877476	0.0170006	0.00701137	FALSE
Dicumarol	A7V0A7	acpP	Acyl carrier protein	0.135068	6.46142	0.000879946	0.0170006	0.00702255	FALSE
Dicumarol	A7V4C4	BACUNI_02426	Site-specific recombinase, phage integrase family	0.243394	6.35336	0.000957092	0.0183079	0.00739616	FALSE
Dicumarol	A7V3Q1	BACUNI_02200	Uncharacterized protein	0.211166	6.27372	0.00101899	0.0193008	0.00767922	FALSE
Dicumarol	A7V0H2	dps	DNA protection during starvation protein	0.303862	6.22168	0.00106194	0.019919	0.00786752	FALSE
Dicumarol	A7V5A4	BACUNI_02763	ATP synthase, delta/epsilon subunit, beta-sandwich domain protein	0.147826	6.19288	0.00108661	0.0201766	0.00797285	FALSE
Dicumarol	A7V866	BACUNI_03783	TonB-linked outer membrane protein, SusC/RagA family	-0.127107	-6.18148	0.00109656	0.0201766	0.00801473	FALSE
Dicumarol	A7V9Y8	BACUNI_04415	ATPase family associated with various cellular activities (AAA)	-0.13613	-6.15016	0.00112444	0.0202723	0.00813045	FALSE
Dicumarol	A7V730	BACUNI_03393	GLUG domain-containing protein (Fragment)	-0.133083	-6.14734	0.00112699	0.0202723	0.0081409	FALSE
Dicumarol	A7V1S0	BACUNI_01509	Transmembrane protein	-0.150845	-6.12991	0.0011429	0.0202723	0.0082057	FALSE
Dicumarol	A7V0C4	BACUNI_01009	Efflux transporter, RND family, MFP subunit	0.130731	6.12901	0.00114373	0.0202723	0.00820906	FALSE
Dicumarol	A7UYG2	ric	Iron-sulfur cluster repair di-iron protein	0.220587	6.11701	0.00115484	0.0202832	0.00825382	FALSE
Dicumarol	A7V1L9	BACUNI_01457	Outer membrane efflux protein	-0.126858	-6.10018	0.00117065	0.0202839	0.00831684	FALSE
Dicumarol	A7V6Z1	rprY	Transcriptional regulatory protein RprY	0.122831	6.08577	0.00118437	0.0202839	0.00837095	FALSE
Dicumarol	A7V074	BACUNI_00959	FG-GAP repeat protein	-0.227539	-6.08368	0.00118638	0.0202839	0.00837882	FALSE
Dicumarol	A7V3K3	BACUNI_02151	AMP-binding enzyme	0.142049	5.99536	0.00127488	0.021446	0.00873868	FALSE
Dicumarol	A7V5Q5	cbiK	Cobalt chelatase (CbiK)	-0.131035	-5.98739	0.00128324	0.021446	0.00877156	FALSE
Dicumarol	A7V5S3	BACUNI_02933	Linear amide C-N hydrolase, choloylglycine hydrolase family protein	0.140491	5.97407	0.00129734	0.021446	0.00882665	FALSE
Dicumarol	A7V5N5	BACUNI_02895	Epidermal growth-factor receptor (EGFR) L domain protein	-0.132425	-5.97275	0.00129875	0.021446	0.00883212	FALSE
Dicumarol	A7V5S8	BACUNI_02938	Pyridine nucleotide-disulfide oxidoreductase	0.129558	5.95725	0.00131541	0.0215371	0.00889649	FALSE
Dicumarol	A7V7P6	BACUNI_03611	Lipoprotein	-0.19303	-5.82257	0.00147108	0.0237085	0.00963676	FALSE
Dicumarol	A7V5Q4	BACUNI_02914	DUF4374 domain-containing protein	-0.121449	-5.82136	0.00147258	0.0237085	0.00964366	FALSE
Dicumarol	A7V861	BACUNI_03778	TonB-linked outer membrane protein, SusC/RagA family	-0.131678	-5.72893	0.0015919	0.0254177	0.01018	FALSE
Dicumarol	A7V3L1	zwf	Glucose-6-phosphate 1-dehydrogenase	0.113852	5.71035	0.00161721	0.0256102	0.0102906	FALSE
Dicumarol	A7V2C2	msrA	Peptide methionine sulfoxide reductase MsrA	0.140964	5.69436	0.00163937	0.0257501	0.0103865	FALSE
Dicumarol	A7V5R2	cbiK	Cobalt chelatase (CbiK)	-0.129181	-5.67003	0.00167376	0.0260782	0.0105336	FALSE
Dicumarol	A7V988	rnr	Ribonuclease R	0.117804	5.56635	0.00182995	0.0277971	0.0111781	FALSE
Dicumarol	A7V5I7	BACUNI_02847	Outer membrane efflux protein	0.111657	5.5631	0.00183511	0.0277971	0.0111988	FALSE
Dicumarol	A7V1A1	cysN	Sulfate adenylyltransferase subunit 1	0.124976	5.55428	0.00184921	0.0277971	0.011255	FALSE
Dicumarol	A7V316	BACUNI_01958	Putative bacteriocin export ABC transporter, lactococcin 972 group	-0.171421	-5.55036	0.00185551	0.0277971	0.01128	FALSE
Dicumarol	A7UZE5	BACUNI_00673	Bacterial surface antigen (D15) domain-containing protein	0.230828	5.55005	0.00185602	0.0277971	0.011282	FALSE
Dicumarol	A7V1N8	BACUNI_01476	Glycoside hydrolase family 97 protein	-0.125573	-5.50758	0.00192594	0.0286224	0.0115557	FALSE
Dicumarol	A7UYM3	BACUNI_00395	5'-nucleotidase, C-terminal domain protein	0.144567	5.48797	0.00195924	0.0287209	0.0116836	FALSE
Dicumarol	A7V9H7	BACUNI_04252	Efflux ABC transporter, permease protein	-0.114571	-5.48017	0.00197268	0.0287209	0.0117348	FALSE
Dicumarol	A7UZC2	serB	phosphoserine phosphatase	-0.108891	-5.47688	0.00197838	0.0287209	0.0117564	FALSE
Dicumarol	A7V1G3	BACUNI_01401	SIMPL domain-containing protein	0.11337	5.46684	0.00199588	0.0287209	0.0118226	FALSE
Dicumarol	A7V9H8	BACUNI_04253	Efflux ABC transporter, permease protein	-0.110757	-5.46057	0.0020069	0.0287209	0.011864	FALSE
Dicumarol	A7V597	atpG	ATP synthase gamma chain	0.114065	5.43206	0.00205791	0.0292344	0.0120601	FALSE
Dicumarol	A7V9I0	BACUNI_04255	Efflux ABC transporter, permease protein	-0.208187	-5.39421	0.00212797	0.0300091	0.012324	FALSE
Dicumarol	A7VAC3	BACUNI_04554	DUF4890 domain-containing protein	0.130502	5.31932	0.00227483	0.0318477	0.0128576	FALSE
Dicumarol	A7UYG5	BACUNI_00337	Outer membrane protein beta-barrel domain-containing protein	0.152477	5.29419	0.0023267	0.0322245	0.01304	FALSE
Dicumarol	A7V829	BACUNI_03746	Peptidase, S41 family	-0.121274	-5.28537	0.00234523	0.0322245	0.0131044	FALSE
Dicumarol	A7V8X7	mtnN	adenosylhomocysteine nucleosidase	-0.116097	-5.27533	0.00236652	0.0322245	0.0131779	FALSE
Dicumarol	A7V0S0	BACUNI_01156	Glycosyl hydrolase family 32	-0.103709	-5.27442	0.00236847	0.0322245	0.0131846	FALSE
Dicumarol	A7V412	BACUNI_02311	RmuC domain protein	-0.119231	-5.26443	0.00238989	0.0322886	0.013258	FALSE
Dicumarol	A7V8R3	BACUNI_03984	Lipoprotein	0.115539	5.22118	0.00248529	0.0333444	0.013579	FALSE
Dicumarol	A7V8E1	BACUNI_03859	Glycoside hydrolase family 125 protein	-0.111396	-5.19632	0.00254211	0.0336983	0.0137655	FALSE
Dicumarol	A7V8V8	BACUNI_04029	AMP-binding enzyme	-0.125589	-5.19196	0.00255223	0.0336983	0.0137984	FALSE
Dicumarol	A7V161	BACUNI_01299	Glyoxalase family protein	-0.111332	-5.18691	0.002564	0.0336983	0.0138365	FALSE
Dicumarol	A7V429	BACUNI_02328	Superoxide dismutase	0.154422	5.16192	0.00262319	0.0342011	0.0140261	FALSE
Dicumarol	A7UZS2	rpmC	50S ribosomal protein L29	-0.106022	-5.15187	0.00264745	0.0342011	0.0141028	FALSE
Dicumarol	A7V3Y0	xth	Exodeoxyribonuclease III	0.138592	5.14861	0.00265536	0.0342011	0.0141277	FALSE
Dicumarol	A7V5A0	atpF	ATP synthase subunit b	0.244548	5.12839	0.0027051	0.034611	0.014297	FALSE
Dicumarol	A7UYV4	BACUNI_00480	Endonuclease	-0.0997746	-5.07998	0.00282863	0.0359049	0.0147097	FALSE
Dicumarol	A7UZQ1	BACUNI_00782	Transmembrane protein	-0.120854	-5.07435	0.0028434	0.0359049	0.0147582	FALSE
Dicumarol	A7UZU8	xerC	Tyrosine recombinase XerC	0.119375	5.06191	0.00287638	0.0360855	0.0148657	FALSE
Dicumarol	A7UXN2	BACUNI_00050	TonB-linked outer membrane protein, SusC/RagA family	-0.108217	-5.02948	0.00296441	0.0369499	0.0151483	FALSE
Dicumarol	A7V0X7	BACUNI_01213	Alpha amylase, catalytic domain protein	-0.106766	-5.01828	0.00299552	0.0370983	0.0152466	FALSE
Dicumarol	A7V3S5	BACUNI_02224	Heavy metal translocating P-type ATPase	0.106876	5.00131	0.0030434	0.0374513	0.0153965	FALSE
Dicumarol	A7V2N6	BACUNI_01828	Kinase, PfkB family	-0.101361	-4.96376	0.0031525	0.0385483	0.0157313	FALSE
Dicumarol	A7V0R8	BACUNI_01154	SusD family protein	-0.10301	-4.95183	0.00318808	0.0387382	0.0158385	FALSE
Dicumarol	A7V0R9	BACUNI_01155	Glycosyl hydrolase family 32	-0.115552	-4.9287	0.0032584	0.0391888	0.0160476	FALSE
Dicumarol	A7V0B3	BACUNI_00998	DUF3078 domain-containing protein	0.148771	4.91744	0.00329327	0.0391888	0.01615	FALSE
Dicumarol	A7V6V6	BACUNI_03319	Protein FecR C-terminal domain-containing protein	-0.185096	-4.91388	0.00330439	0.0391888	0.0161825	FALSE
Dicumarol	A7V2N8	BACUNI_01830	KDPG and KHG aldolase	-0.163235	-4.91327	0.0033063	0.0391888	0.016188	FALSE
Dicumarol	A7V8B3	BACUNI_03830	Endonuclease/exonuclease/phosphatase domain-containing protein	0.101332	4.84968	0.00351241	0.0413779	0.0168429	FALSE
Dicumarol	A7V1N4	pepT	Peptidase T	0.114217	4.84145	0.00354014	0.0414518	0.016929	FALSE
Dicumarol	A7V9H9	BACUNI_04254	Putative auto-transporter adhesin head GIN domain-containing protein	-0.110366	-4.83156	0.0035738	0.0415939	0.0170328	FALSE
Dicumarol	A7V064	BACUNI_00949	Ribonuclease H	-0.114671	-4.80995	0.00364866	0.0422108	0.0172613	FALSE
Dicumarol	A7V299	BACUNI_01689	Peptidase dimerization domain protein	0.119979	4.73984	0.0039041	0.0448972	0.018016	FALSE
Dicumarol	A7V435	BACUNI_02336	TonB-linked outer membrane protein, SusC/RagA family	-0.100911	-4.72472	0.00396185	0.0452917	0.0181815	FALSE
Dicumarol	A7V7L5	BACUNI_03580	Metallo-beta-lactamase domain protein	-0.0950707	-4.71797	0.00398792	0.0453215	0.0182556	FALSE
Dicumarol	A7V1J6	BACUNI_01434	Response regulator receiver domain protein	0.110351	4.69859	0.00406394	0.0459154	0.0184697	FALSE
Dicumarol	A7V9R4	BACUNI_04340	SNARE-like domain protein	-0.141703	-4.65113	0.00425716	0.047654	0.0190001	FALSE
Dicumarol	A7V0R7	BACUNI_01153	TonB-linked outer membrane protein, SusC/RagA family	-0.0932058	-4.64468	0.00428424	0.047654	0.0190729	FALSE
Dicumarol	A7V036	BACUNI_00921	Isoamylase N-terminal domain protein	0.113233	4.6386	0.00430993	0.047654	0.0191417	FALSE
Dicumarol	A7V3Y7	BACUNI_02286	Endonuclease/exonuclease/phosphatase family protein	0.0963407	4.63706	0.00431648	0.047654	0.0191592	FALSE
Dicumarol	A7UY20	BACUNI_00191	Glycosyl hydrolase family 38 C-terminal domain protein	0.143227	4.62289	0.00437715	0.0479478	0.01932	FALSE
Dicumarol	A7V1I7	trxA	Thioredoxin	0.208224	4.61755	0.00440023	0.0479478	0.0193808	FALSE
Dicumarol	A7V3D3	BACUNI_02078	N-acylglucosamine 2-epimerase	-0.103672	-4.61357	0.00441755	0.0479478	0.0194262	FALSE
Dicumarol	A7UYB1	BACUNI_00283	Uncharacterized protein	-0.143636	-4.58137	0.0045606	0.0489589	0.0197957	FALSE
Dicumarol	A7VA00	BACUNI_04427	Cyclic nucleotide-binding domain protein	-0.105242	-4.58119	0.00456139	0.0489589	0.0197977	FALSE
Dicumarol	A7V0Z6	BACUNI_01232	SusD family protein	-0.0897095	-4.55491	0.00468206	0.0499587	0.0201021	FALSE
Dicumarol	A7VA89	BACUNI_04517	Six-hairpin glycosidase	0.134042	4.54587	0.00472442	0.0499587	0.0202073	FALSE
Dicumarol	A7V436	BACUNI_02337	RagB/SusD family nutrient uptake outer membrane protein	-0.107791	-4.54256	0.00474004	0.0499587	0.020246	FALSE
Dicumarol	A7V0C5	BACUNI_01010	RND transporter, HAE1 family	0.133962	4.53568	0.00477266	0.0499587	0.0203263	FALSE
Dicumarol	A7V3L2	pgl	6-phosphogluconolactonase	0.115292	4.53334	0.00478383	0.0499587	0.0203537	FALSE
Dicumarol	A7V035	BACUNI_00920	Putative esterase	0.0925174	4.5168	0.00486359	0.0504998	0.0205477	FALSE
Dicumarol	A7V1G0	BACUNI_01398	Uncharacterized protein	-0.0884826	-4.51181	0.00488792	0.0504998	0.0206064	FALSE
Dicumarol	A7V4D0	BACUNI_02432	MATE efflux family protein	0.142253	4.50615	0.00491573	0.0505169	0.0206731	FALSE
Dicumarol	A7V5Q6	BACUNI_02916	PepSY domain protein	-0.0990642	-4.48053	0.00504384	0.0515593	0.0209764	FALSE
Dicumarol	A7V9B4	BACUNI_04187	Sialate O-acetylesterase domain-containing protein	-0.106037	-4.47217	0.00508642	0.051673	0.0210756	FALSE
Dicumarol	A7V5B9	yidC	Membrane protein insertase YidC	-0.106313	-4.46788	0.00510845	0.051673	0.0211267	FALSE
Dicumarol	A7V8D7	BACUNI_03855	Hemolysin	-0.0943939	-4.45673	0.00516621	0.051985	0.0212598	FALSE
Dicumarol	A7V0X4	BACUNI_01209	TonB-linked outer membrane protein, SusC/RagA family	-0.0990785	-4.43313	0.00529094	0.0527195	0.0215426	FALSE
Dicumarol	A7V8L4	BACUNI_03933	DUF2975 domain-containing protein	-0.136383	-4.43261	0.00529378	0.0527195	0.021549	FALSE
Dicumarol	A7V0R3	BACUNI_01149	1-deoxy-D-xylulose-5-phosphate synthase	0.122632	4.42459	0.00533693	0.0527807	0.0216454	FALSE
Dicumarol	A7V6G8	BACUNI_03181	Antitoxin SocA-like Panacea domain-containing protein	-0.126515	-4.42134	0.00535456	0.0527807	0.0216846	FALSE
Dicumarol	A7V6V4	BACUNI_03317	DUF4249 domain-containing protein	-0.0901931	-4.41188	0.00540622	0.0530194	0.0217988	FALSE
Dicumarol	A7V198	BACUNI_01336	Putative carbohydrate metabolism domain-containing protein	0.087791	4.40053	0.00546897	0.0533639	0.0219361	FALSE
Dicumarol	A7VAH9	pth	Peptidyl-tRNA hydrolase	-0.0973699	-4.3864	0.00554819	0.0538648	0.0221075	FALSE
Dicumarol	A7V2A1	BACUNI_01691	Hydrolase, NUDIX family	0.0896358	4.37475	0.00561455	0.0539914	0.0222493	FALSE
Dicumarol	A7VA12	eno	Enolase	0.156551	4.3743	0.00561712	0.0539914	0.0222548	FALSE
Dicumarol	A7V237	BACUNI_01625	Lipoprotein	-0.0869118	-4.35649	0.00572035	0.0547115	0.0224722	FALSE
Dicumarol	A7V6A1	BACUNI_03114	Lipocalin-like domain-containing protein	-0.0881987	-4.33601	0.00584172	0.055597	0.0227232	FALSE
Dicumarol	A7V826	BACUNI_03743	DUF4834 family protein	0.15326	4.3164	0.00596067	0.0564511	0.0229645	FALSE
Dicumarol	A7V0D7	BACUNI_01022	TonB-linked outer membrane protein, SusC/RagA family	-0.103602	-4.28896	0.00613177	0.0575524	0.0233035	FALSE
Dicumarol	A7V7N1	BACUNI_03596	SusD family protein	-0.0967259	-4.28517	0.00615584	0.0575524	0.0233505	FALSE
Dicumarol	A7V199	BACUNI_01338	Sulfotransferase	0.101396	4.28352	0.00616633	0.0575524	0.0233709	FALSE
Dicumarol	A7V0X5	BACUNI_01211	SusD family protein	-0.105181	-4.27749	0.00620492	0.0576341	0.0234457	FALSE
Dicumarol	A7V445	BACUNI_02346	SusD family protein	-0.0862185	-4.25121	0.00637633	0.0589429	0.0237725	FALSE
Dicumarol	A7V1B6	BACUNI_01354	Transporter, major facilitator family protein	-0.095542	-4.23809	0.00646396	0.0592345	0.0239363	FALSE
Dicumarol	A7V101	pulA	Pullulanase, type I	-0.0840831	-4.23731	0.0064692	0.0592345	0.023946	FALSE
Dicumarol	A7V6S1	BACUNI_03284	Glycosyl hydrolase family 20, catalytic domain protein	-0.123832	-4.22513	0.0065518	0.0597079	0.0240982	FALSE
Dicumarol	A7V427	BACUNI_02326	histidine kinase	-0.118876	-4.21169	0.00664439	0.0602674	0.0242665	FALSE
Dicumarol	A7UZH3	thiC	Phosphomethylpyrimidine synthase	-0.08674	-4.18097	0.00686156	0.0616513	0.0246522	FALSE
Dicumarol	A7V2E8	dnaA	Chromosomal replication initiator protein DnaA	-0.0825384	-4.17774	0.00688485	0.0616513	0.0246928	FALSE
Dicumarol	A7V0K7	BACUNI_01092	SusD family protein	-0.131244	-4.17422	0.00691035	0.0616513	0.0247371	FALSE
Dicumarol	A7V990	cysK	Cysteine synthase	-0.0822075	-4.17226	0.00692461	0.0616513	0.0247618	FALSE
Dicumarol	A7V9N4	BACUNI_04309	Uncharacterized protein	-0.113148	-4.15157	0.00707696	0.0627187	0.0250225	FALSE
Dicumarol	A7V8D6	BACUNI_03854	Putative dGTPase	-0.0922298	-4.13609	0.00719345	0.063235	0.025218	FALSE
Dicumarol	A7UYQ3	argC	N-acetyl-gamma-glutamyl-phosphate reductase	-0.0910046	-4.13514	0.00720067	0.063235	0.02523	FALSE
Dicumarol	A7UYB2	hppA	Putative K(+)-stimulated pyrophosphate-energized sodium pump	-0.137381	-4.12498	0.00727843	0.0634975	0.0253584	FALSE
Dicumarol	A7V5N3	BACUNI_02893	TonB-dependent receptor	-0.0848393	-4.12202	0.00730122	0.0634975	0.0253958	FALSE
Dicumarol	A7UYQ0	BACUNI_00424	GNAT family N-acetyltransferase	-0.125766	-4.1136	0.00736663	0.0634975	0.0255024	FALSE
Dicumarol	A7V0X6	BACUNI_01212	SusE outer membrane protein domain-containing protein	-0.0863596	-4.10746	0.0074147	0.0634975	0.0255801	FALSE
Dicumarol	A7V3Z8	BACUNI_02297	HMGL-like protein	0.0886154	4.10618	0.00742479	0.0634975	0.0255963	FALSE
Dicumarol	A7V6V8	BACUNI_03321	Heme chaperone HemW	-0.193393	-4.09903	0.0074813	0.0634975	0.0256869	FALSE
Dicumarol	A7V7R8	BACUNI_03633	Transporter, small conductance mechanosensitive ion channel MscS family protein	0.0850773	4.0922	0.00753577	0.0634975	0.0257734	FALSE
Dicumarol	A7V8J4	BACUNI_03913	beta-galactosidase	-0.112794	-4.09074	0.00754747	0.0634975	0.025792	FALSE
Dicumarol	A7UXT7	recR	Recombination protein RecR	-0.0945479	-4.08964	0.00755628	0.0634975	0.0258059	FALSE
Dicumarol	A7UZU9	rpsU	30S ribosomal protein S21	-0.097388	-4.08928	0.00755922	0.0634975	0.0258105	FALSE
Dicumarol	A7UYL1	BACUNI_00383	Glycosyl hydrolase family 2, sugar binding domain protein	-0.127728	-4.08247	0.00761412	0.0636817	0.0258968	FALSE
Dicumarol	A7V3M4	BACUNI_02172	Bacterial cytochrome ubiquinol oxidase	0.0958022	4.0738	0.00768472	0.0639952	0.0260068	FALSE
Dicumarol	A7UYT2	BACUNI_00458	PASTA domain protein	0.0817693	4.06191	0.00778284	0.0644947	0.0261578	FALSE
Dicumarol	A7VA08	BACUNI_04435	DUF4374 domain-containing protein	-0.0802084	-4.05616	0.00783075	0.0644947	0.0262308	FALSE
Dicumarol	A7V0S1	BACUNI_01157	DUF2961 domain-containing protein	-0.0874076	-4.05447	0.00784485	0.0644947	0.0262522	FALSE
Dicumarol	A7V8P6	BACUNI_03965	TonB-linked outer membrane protein, SusC/RagA family	-0.0861644	-4.03445	0.00801469	0.0655408	0.0265066	FALSE
Dicumarol	A7V0X8	BACUNI_01214	Alpha amylase, catalytic domain protein	-0.0867084	-4.0278	0.008072	0.0655408	0.0265911	FALSE
Dicumarol	A7UYQ4	BACUNI_00428	Aminotransferase, class III	-0.0791642	-4.02525	0.00809407	0.0655408	0.0266235	FALSE
Dicumarol	A7V6V5	BACUNI_03318	TonB-dependent receptor	-0.0805971	-4.02367	0.00810779	0.0655408	0.0266436	FALSE
Dicumarol	A7UYT1	BACUNI_00457	Pseudouridine synthase	-0.369975	-4.01719	0.00816442	0.0657236	0.026726	FALSE
Dicumarol	A7V8W1	BACUNI_04032	Histidine kinase	-0.0937765	-4.00631	0.00826047	0.0661274	0.0268644	FALSE
Dicumarol	A7V7V8	BACUNI_03674	Lipoprotein	-0.105018	-4.00006	0.00831614	0.0661274	0.0269438	FALSE
Dicumarol	A7V100	ruvC	Crossover junction endodeoxyribonuclease RuvC	-0.14155	-3.99788	0.00833571	0.0661274	0.0269715	FALSE
Dicumarol	A7UY44	pta	phosphate acetyltransferase	-0.0927551	-3.99489	0.00836263	0.0661274	0.0270096	FALSE
Dicumarol	A7V5R1	BACUNI_02921	TonB-dependent receptor plug domain protein	-0.0907468	-3.98988	0.00840785	0.0661274	0.0270733	FALSE
Dicumarol	A7V6Z7	rplI	50S ribosomal protein L9	-0.0884735	-3.98746	0.00842987	0.0661274	0.0271041	FALSE
Dicumarol	A7V0S2	BACUNI_01158	Glycosyl hydrolase family 32	-0.0969967	-3.98479	0.00845417	0.0661274	0.0271381	FALSE
Dicumarol	A7V6D0	BACUNI_03143	Glycoside hydrolase family 97 protein	-0.0964825	-3.97006	0.00858965	0.0668882	0.0273253	FALSE
Dicumarol	A7V404	BACUNI_02303	Aminopeptidase	-0.106716	-3.9634	0.00865175	0.0668882	0.02741	FALSE
Dicumarol	A7V8T8	BACUNI_04008	RND transporter, HAE1/HME family, permease protein	0.164346	3.96302	0.00865531	0.0668882	0.0274149	FALSE
Dicumarol	A7V122	BACUNI_01259	Winged helix DNA-binding domain-containing protein	0.0790883	3.95401	0.00874019	0.0672751	0.0275295	FALSE
Dicumarol	A7V7F7	BACUNI_03522	Transcriptional regulator, LuxR family	-0.103629	-3.93892	0.00888435	0.0676941	0.0277212	FALSE
Dicumarol	A7V362	pyrD	Dihydroorotate dehydrogenase	-0.0813004	-3.93738	0.00889927	0.0676941	0.0277408	FALSE
Dicumarol	A7V0I3	BACUNI_01068	SusD family protein	-0.114386	-3.93483	0.00892394	0.0676941	0.0277732	FALSE
Dicumarol	A7V2Z5	BACUNI_01937	Threonine/alanine tRNA ligase second additional domain protein	0.0870257	3.93371	0.00893478	0.0676941	0.0277874	FALSE
Dicumarol	A7VA74	BACUNI_04502	SusD family protein	0.0865636	3.9248	0.00902175	0.0678205	0.0279007	FALSE
Dicumarol	A7V4R9	BACUNI_02577	Nucleotide sugar dehydrogenase	-0.0930709	-3.92285	0.00904092	0.0678205	0.0279254	FALSE
Dicumarol	A7V8G2	rpsT	30S ribosomal protein S20	-0.114326	-3.92124	0.00905677	0.0678205	0.0279459	FALSE
Dicumarol	A7V6N5	BACUNI_03247	Transport energizing protein, ExbD/TolR family	-0.0865058	-3.91694	0.0090993	0.0678759	0.0280005	FALSE
Dicumarol	A7V9X2	hisH	Imidazole glycerol phosphate synthase subunit HisH	-0.112341	-3.91298	0.0091386	0.0679068	0.0280508	FALSE
Dicumarol	A7V5N2	BACUNI_02892	Periplasmic binding protein	-0.100673	-3.89718	0.00929754	0.0685972	0.0283274	FALSE
Dicumarol	A7V277	pfkA	ATP-dependent 6-phosphofructokinase	0.0797591	3.89669	0.00930251	0.0685972	0.0283359	FALSE
Dicumarol	A7V1B9	BACUNI_01357	Aldose 1-epimerase	-0.115292	-3.86074	0.0096759	0.0710793	0.0290987	FALSE
Dicumarol	A7VAT3	BACUNI_04715	Lipoprotein	-0.0853563	-3.85286	0.00976	0.0714254	0.0292678	FALSE
Dicumarol	A7V0W5	BACUNI_01201	Glycosyl hydrolase family 65 central catalytic domain protein	-0.0772083	-3.84483	0.00984657	0.071787	0.029441	FALSE
Dicumarol	A7V353	BACUNI_01995	Tetratricopeptide repeat protein	-0.0874212	-3.83288	0.00997698	0.0724644	0.0296998	FALSE
Dicumarol	A7V1K5	hup	DNA-binding protein HU	-0.0913425	-3.8209	0.0101097	0.0731532	0.0299609	FALSE
Dicumarol	A7V7P5	BACUNI_03610	GSCFA family protein	-0.103875	-3.81064	0.0102249	0.0737112	0.0301858	FALSE
Dicumarol	A7V7T4	rsmA	Ribosomal RNA small subunit methyltransferase A	-0.0873313	-3.78251	0.0105485	0.0754624	0.0308079	FALSE
Dicumarol	A7V9K4	BACUNI_04279	Transporter, major facilitator family protein	0.206123	3.77994	0.0105787	0.0754624	0.0308652	FALSE
Dicumarol	A7V424	BACUNI_02323	Pseudouridine synthase	-0.0773347	-3.77939	0.0105851	0.0754624	0.0308774	FALSE
Dicumarol	A7V2X9	BACUNI_01921	Class II glutamine amidotransferase	0.0765285	3.77333	0.0106565	0.0756927	0.0310127	FALSE
Dicumarol	A7UXP5	BACUNI_00063	DUF4945 domain-containing protein	-0.0823192	-3.75201	0.0109124	0.0771695	0.031492	FALSE
Dicumarol	A7V8V7	BACUNI_04028	SusD/RagB family nutrient-binding outer membrane lipoprotein	-0.0780838	-3.7466	0.0109784	0.0771695	0.0316143	FALSE
Dicumarol	A7UZV7	BACUNI_00842	Cell surface protein	-0.100325	-3.74612	0.0109843	0.0771695	0.0316251	FALSE
Dicumarol	A7V0Y6	BACUNI_01222	Tetratricopeptide repeat protein	0.094405	3.73448	0.0111279	0.0778954	0.0318894	FALSE
Dicumarol	A7V287	BACUNI_01677	Acyl-ACP thioesterase	0.0775992	3.73103	0.011171	0.0779145	0.0319681	FALSE
Dicumarol	A7VA13	queF	NADPH-dependent 7-cyano-7-deazaguanine reductase	-0.0808097	-3.718	0.011335	0.0784216	0.0322661	FALSE
Dicumarol	A7V4C8	BACUNI_02430	Translocation/assembly module TamB	0.0859246	3.71602	0.0113601	0.0784216	0.0323114	FALSE
Dicumarol	A7V8D9	BACUNI_03857	Sigma-70 region 2	0.177672	3.7147	0.011377	0.0784216	0.0323419	FALSE
Dicumarol	A7UZ53	BACUNI_00579	UDP-glucuronate decarboxylase	-0.0825887	-3.71242	0.011406	0.0784216	0.0323942	FALSE
Dicumarol	A7V2E5	BACUNI_01736	N-acetylmuramoyl-L-alanine amidase	0.0852926	3.69302	0.0116571	0.0798635	0.0328547	FALSE
Dicumarol	A7V8E6	BACUNI_03864	Cell division protein FtsL	-0.0766524	-3.68936	0.0117051	0.0799089	0.0329419	FALSE
Dicumarol	A7UZS9	rplW	50S ribosomal protein L23	-0.0778723	-3.67884	0.0118444	0.0805752	0.0331936	FALSE
Dicumarol	A7VAG1	BACUNI_04592	DUF4252 domain-containing protein	-0.0735598	-3.67393	0.0119101	0.0807378	0.0333116	FALSE
Dicumarol	A7V2R8	BACUNI_01860	Transporter	-0.132264	-3.66151	0.0120781	0.0815906	0.0336113	FALSE
Dicumarol	A7UYF3	BACUNI_00325	Glycosyl hydrolase family 3 N-terminal domain protein	-0.0981388	-3.65423	0.0121778	0.0819771	0.0337876	FALSE
Dicumarol	A7V6R3	BACUNI_03276	TonB-linked outer membrane protein, SusC/RagA family	-0.107018	-3.60915	0.012816	0.0857502	0.0348923	FALSE
Dicumarol	A7V7S8	BACUNI_03643	Alpha-2-macroglobulin family protein	0.0804715	3.60839	0.012827	0.0857502	0.034911	FALSE
Dicumarol	A7V7Q3	nuoC	NADH-quinone oxidoreductase subunit C/D	-0.0836561	-3.60461	0.0128823	0.0858226	0.0350046	FALSE
Dicumarol	A7V9I5	BACUNI_04260	Efflux transporter, RND family, MFP subunit	-0.0767613	-3.59917	0.0129623	0.0860592	0.0351397	FALSE
Dicumarol	A7V307	BACUNI_01949	AMP-binding enzyme	0.0773991	3.58763	0.0131339	0.0866244	0.0354271	FALSE
Dicumarol	A7V7P3	tatA	Sec-independent protein translocase protein TatA	-0.138182	-3.58727	0.0131392	0.0866244	0.0354361	FALSE
Dicumarol	A7VAS9	BACUNI_04711	Periplasmic heavy metal sensor	-0.104963	-3.58442	0.013182	0.0866244	0.0355072	FALSE
Dicumarol	A7V0C6	BACUNI_01011	Efflux transporter, outer membrane factor lipoprotein, NodT family	0.108173	3.56281	0.0135113	0.0884878	0.0360496	FALSE
Dicumarol	A7V5N6	BACUNI_02896	Trypsin and protease inhibitor	-0.0697716	-3.55399	0.0136484	0.0890837	0.0362724	FALSE
Dicumarol	A7V2R4	BACUNI_01856	Glycosyltransferase, group 1 family protein	-0.115981	-3.54047	0.0138617	0.0901711	0.0366154	FALSE
Dicumarol	A7V0S9	nifJ	Pyruvate synthase	-0.0693641	-3.53736	0.0139113	0.0901899	0.0366946	FALSE
Dicumarol	A7V7E2	BACUNI_03507	ATP-binding protein	0.0724882	3.53375	0.013969	0.0902615	0.0367865	FALSE
Dicumarol	A7UXN6	BACUNI_00054	SusD family protein	-0.0742331	-3.50759	0.0143959	0.0925283	0.0374566	FALSE
Dicumarol	A7V336	rpmG	50S ribosomal protein L33	-0.0909139	-3.5064	0.0144156	0.0925283	0.0374873	FALSE
Dicumarol	A7V7H1	BACUNI_03536	LuxR family transcriptional regulator	-0.0788347	-3.50228	0.0144843	0.092566	0.0375934	FALSE
Dicumarol	A7V7M9	BACUNI_03594	HAD hydrolase, family IA, variant 3	-0.0718135	-3.5003	0.0145173	0.092566	0.0376444	FALSE
Dicumarol	A7V5L2	BACUNI_02872	HEAT repeat domain-containing protein	-0.0698368	-3.48282	0.0148134	0.0941431	0.0380968	FALSE
Dicumarol	A7V5B3	rnfB	Ion-translocating oxidoreductase complex subunit B	-0.0955191	-3.47082	0.0150206	0.0951469	0.038409	FALSE
Dicumarol	A7V1K4	mutY	Adenine DNA glycosylase	-0.0687455	-3.42866	0.0157746	0.0995963	0.0395156	FALSE
Dicumarol	A7V8A2	BACUNI_03820	SusD family protein	-0.0877047	-3.42395	0.0158614	0.0998182	0.0396402	FALSE
Dicumarol	A7V067	BACUNI_00952	Tat pathway signal sequence domain protein	-0.0784872	-3.419	0.0159531	0.100025	0.0397712	FALSE
Dicumarol	A7V6Q2	BACUNI_03265	Putative 3-deoxy-7-phosphoheptulonate synthase	-0.0766499	-3.41661	0.0159977	0.100025	0.0398346	FALSE
Dicumarol	A7V989	BACUNI_04162	Pyridoxamine 5'-phosphate oxidase family protein	0.0735068	3.41115	0.0160999	0.100339	0.0399794	FALSE
Dicumarol	A7V9F9	BACUNI_04234	LruC domain-containing protein	-0.0795154	-3.40794	0.0161603	0.100392	0.0400646	FALSE
Dicumarol	A7V5G8	BACUNI_02827	SusD family protein	-0.0702887	-3.40162	0.0162802	0.10049	0.0402328	FALSE
Dicumarol	A7V390	BACUNI_02034	Peptidase, M48 family	-0.0683897	-3.4002	0.0163072	0.10049	0.0402706	FALSE
Dicumarol	A7V0H3	BACUNI_01058	LysR substrate binding domain protein	-0.0802785	-3.39889	0.0163323	0.10049	0.0403056	FALSE
Dicumarol	A7UYR5	prmC	peptide chain release factor N(5)-glutamine methyltransferase	-0.109881	-3.38907	0.0165211	0.101104	0.0405678	FALSE
Dicumarol	A7V487	BACUNI_02389	TonB-dependent receptor	-0.082438	-3.38826	0.0165367	0.101104	0.0405894	FALSE
Dicumarol	A7VA97	pflB	Formate acetyltransferase	-0.0771419	-3.37921	0.016713	0.10186	0.0408317	FALSE
Dicumarol	A7V8T7	BACUNI_04007	Cellulose-binding Sde182 nucleoside hydrolase-like domain-containing protein	0.0919413	3.3756	0.0167839	0.10197	0.0409285	FALSE
Dicumarol	A7V328	purT	Formate-dependent phosphoribosylglycinamide formyltransferase	-0.0833689	-3.37167	0.0168616	0.102121	0.041034	FALSE
Dicumarol	A7UZC8	BACUNI_00655	Sporulation and cell division repeat protein	-0.0799615	-3.36549	0.0169843	0.102543	0.0412001	FALSE
Dicumarol	A7V4W7	miaA	tRNA dimethylallyltransferase	-0.0661324	-3.35729	0.0171487	0.10287	0.0414207	FALSE
Dicumarol	A7V0I4	BACUNI_01069	TonB-linked outer membrane protein, SusC/RagA family	-0.0844806	-3.35524	0.0171902	0.10287	0.0414761	FALSE
Dicumarol	A7V5Q3	BACUNI_02913	TonB-dependent receptor	-0.0748784	-3.35484	0.0171983	0.10287	0.0414869	FALSE
Dicumarol	A7V0S3	BACUNI_01159	Glycosyl hydrolase family 32	-0.0682718	-3.34676	0.0173626	0.103533	0.0417051	FALSE
Dicumarol	A7UZ97	BACUNI_00623	Fimbrillin family protein	0.143527	3.34216	0.017457	0.10366	0.0418296	FALSE
Dicumarol	A7UZT4	rpsG	30S ribosomal protein S7	-0.0802019	-3.34049	0.0174913	0.10366	0.0418747	FALSE
Dicumarol	A7V9D6	hemD	Uroporphyrinogen-III synthase	-0.0654178	-3.32783	0.0177546	0.104899	0.0422181	FALSE
Dicumarol	A7V3B2	rplT	50S ribosomal protein L20	-0.110575	-3.32179	0.0178817	0.105327	0.0423822	FALSE
Dicumarol	A7V3E1	grpE	Protein GrpE	0.0690227	3.31028	0.0181267	0.106446	0.0426956	FALSE
Dicumarol	A7V082	BACUNI_00967	Glycosyltransferase, group 2 family protein	-0.107416	-3.30301	0.0182834	0.107041	0.0428941	FALSE
Dicumarol	A7UY80	BACUNI_00251	DUF1343 domain-containing protein	0.0738307	3.29696	0.0184148	0.107259	0.0430593	FALSE
Dicumarol	A7V4P1	BACUNI_02549	Sigma-54 interaction domain protein	0.112455	3.29608	0.0184341	0.107259	0.0430834	FALSE
Dicumarol	A7V8X9	BACUNI_04050	YfhO family protein	-0.0896394	-3.29365	0.0184872	0.107259	0.0431498	FALSE
Dicumarol	A7V793	hpt	Hypoxanthine phosphoribosyltransferase	-0.0719323	-3.2902	0.0185632	0.107378	0.0432444	FALSE
Dicumarol	A7V0B2	BACUNI_00997	GH3 auxin-responsive promoter	0.0752358	3.28628	0.0186497	0.107556	0.0433517	FALSE
Dicumarol	A7V425	rumA	23S rRNA (Uracil-5-)-methyltransferase RumA	-0.0805276	-3.28173	0.0187506	0.107816	0.0434764	FALSE
Dicumarol	A7V1G9	BACUNI_01407	Fibronectin type III domain protein	0.0997813	3.27756	0.0188438	0.107818	0.0435909	FALSE
Dicumarol	A7V1W2	BACUNI_01550	DUF4836 family protein	0.0645516	3.27672	0.0188626	0.107818	0.043614	FALSE
Dicumarol	A7UXM5	BACUNI_00043	TonB-linked outer membrane protein, SusC/RagA family	-0.067942	-3.26036	0.0192335	0.109406	0.0440642	FALSE
Dicumarol	A7UY43	ackA	Acetate kinase	-0.0733529	-3.25948	0.0192536	0.109406	0.0440883	FALSE
Dicumarol	A7V9W7	BACUNI_04393	Aspartokinase	-0.0786785	-3.25315	0.0193994	0.109911	0.0442629	FALSE
Dicumarol	A7V3A8	BACUNI_02052	Tetratricopeptide repeat protein	-0.0697392	-3.24905	0.0194944	0.110126	0.0443759	FALSE
Dicumarol	A7V6Q1	BACUNI_03264	Putative prephenate dehydrogenase	-0.0671455	-3.24075	0.0196886	0.110687	0.0446054	FALSE
Dicumarol	A7V426	ppdK	Pyruvate, phosphate dikinase	-0.0755734	-3.23982	0.0197104	0.110687	0.044631	FALSE
Dicumarol	A7V6P8	dnaG	DNA primase	-0.0636906	-3.23748	0.0197656	0.110687	0.0446957	FALSE
Dicumarol	A7V3N9	ettA	Energy-dependent translational throttle protein EttA	-0.0637808	-3.22734	0.0200067	0.111405	0.0449767	FALSE
Dicumarol	A7V0J0	BACUNI_01075	Peptidase, M28 family	-0.0883159	-3.22724	0.020009	0.111405	0.0449793	FALSE
Dicumarol	A7VAQ2	BACUNI_04684	Peptidylprolyl isomerase	-0.0660974	-3.21365	0.0203372	0.112699	0.0453563	FALSE
Dicumarol	A7V259	BACUNI_01648	Phospholipase D domain protein	0.0764678	3.20939	0.0204414	0.112699	0.0454747	FALSE
Dicumarol	A7V7B1	lpxD	UDP-3-O-acylglucosamine N-acyltransferase	-0.0646268	-3.20735	0.0204913	0.112699	0.0455313	FALSE
Dicumarol	A7UZR3	rpsE	30S ribosomal protein S5	-0.0673621	-3.20581	0.0205293	0.112699	0.0455742	FALSE
Dicumarol	A7V9G5	bioC	Malonyl-[acyl-carrier protein] O-methyltransferase	0.0681664	3.20556	0.0205353	0.112699	0.0455811	FALSE
Dicumarol	A7V226	BACUNI_01615	Ser/Thr phosphatase family protein	-0.0948323	-3.20302	0.0205981	0.112699	0.0456517	FALSE
Dicumarol	A7V7Q2	nuoB	NADH-quinone oxidoreductase subunit B	-0.0726424	-3.19852	0.0207096	0.112699	0.0457769	FALSE
Dicumarol	A7VA26	BACUNI_04453	Metallo-beta-lactamase domain-containing protein	0.0761842	3.19622	0.0207669	0.112699	0.045841	FALSE
Dicumarol	A7UZJ9	BACUNI_00727	PepSY domain-containing protein	-0.135278	-3.1952	0.0207923	0.112699	0.0458694	FALSE
Dicumarol	A7V3L0	gnd	6-phosphogluconate dehydrogenase, decarboxylating	0.0681193	3.1939	0.0208249	0.112699	0.0459057	FALSE
Dicumarol	A7V1A3	cysC	Adenylyl-sulfate kinase	0.0655108	3.18833	0.0209647	0.112987	0.0460608	FALSE
Dicumarol	A7V9V0	BACUNI_04376	RNA methyltransferase, TrmH family, group 3	-0.063443	-3.18713	0.020995	0.112987	0.0460944	FALSE
Dicumarol	A7V9P6	BACUNI_04321	Sigma-70 region 2	-0.0788104	-3.18178	0.0211304	0.1134	0.0462434	FALSE
Dicumarol	A7V1Q9	BACUNI_01498	FAD:protein FMN transferase	-0.0695915	-3.17737	0.0212431	0.113689	0.0463668	FALSE
Dicumarol	A7V0F4	BACUNI_01039	Oxidoreductase, short chain dehydrogenase/reductase family protein	0.0707643	3.17159	0.0213914	0.114166	0.0465281	FALSE
Dicumarol	A7V2E6	BACUNI_01737	Mce/MlaD domain-containing protein	0.1046	3.166	0.021536	0.114621	0.0466843	FALSE
Dicumarol	A7V5Q1	accC	Biotin carboxylase	-0.0621686	-3.1609	0.0216689	0.114972	0.046827	FALSE
Dicumarol	A7V0H9	dinD	DNA-damage-inducible protein D	-0.0772492	-3.1588	0.0217239	0.114972	0.0468857	FALSE
Dicumarol	A7V6R7	BACUNI_03280	Endonuclease/exonuclease/phosphatase family protein	0.0672043	3.15515	0.0218197	0.114972	0.0469877	FALSE
Dicumarol	A7V5R6	cbiE	Precorrin-6y C5,15-methyltransferase (Decarboxylating), CbiE subunit	-0.0868591	-3.15216	0.0218986	0.114972	0.0470714	FALSE
Dicumarol	A7V188	mnmA	tRNA-specific 2-thiouridylase MnmA	-0.109611	-3.15075	0.0219361	0.114972	0.047111	FALSE
Dicumarol	A7V3Y6	BACUNI_02285	Uncharacterized protein	-0.0713552	-3.14989	0.0219588	0.114972	0.0471351	FALSE
Dicumarol	A7V2F1	BACUNI_01742	4-alpha-glucanotransferase	-0.0650268	-3.14496	0.0220899	0.115315	0.0472731	FALSE
Dicumarol	A7UZM8	BACUNI_00759	Transcriptional regulator	0.175515	3.14295	0.0221438	0.115315	0.0473295	FALSE
Dicumarol	A7VAF9	BACUNI_04590	Antioxidant, AhpC/TSA family	-0.0640152	-3.13577	0.0223369	0.116008	0.0475308	FALSE
Dicumarol	A7V9P5	BACUNI_04320	DUF3868 domain-containing protein	-0.0748945	-3.13321	0.0224061	0.116055	0.0476025	FALSE
Dicumarol	A7V6B6	BACUNI_03129	Auxiliary transport protein, membrane fusion protein (MFP) family protein	-0.0645111	-3.12493	0.0226322	0.116913	0.0478351	FALSE
Dicumarol	A7V5P9	BACUNI_02909	Carboxyl transferase domain protein	-0.0836007	-3.12	0.0227678	0.1173	0.0479735	FALSE
Dicumarol	A7V266	BACUNI_01655	Biopolymer transporter ExbD	-0.0648898	-3.10664	0.0231401	0.118901	0.048349	FALSE
Dicumarol	A7V0W7	BACUNI_01203	Sugar-binding domain protein	-0.0736288	-3.09892	0.023358	0.119702	0.0485659	FALSE
Dicumarol	A7V2T5	BACUNI_01878	PS-10 peptidase S37	-0.0699005	-3.09026	0.0236056	0.120651	0.0488098	FALSE
Dicumarol	A7V0H7	BACUNI_01062	Dipeptidyl-peptidase	-0.0609489	-3.08644	0.0237155	0.120893	0.0489172	FALSE
Dicumarol	A7V2M7	nrdD	Anaerobic ribonucleoside-triphosphate reductase	-0.079705	-3.08012	0.0238988	0.121507	0.0490953	FALSE
Dicumarol	A7UZJ7	BACUNI_00725	Integrase	-0.0718772	-3.07506	0.0240468	0.121938	0.0492379	FALSE
Dicumarol	A7V431	BACUNI_02330	DNA 3'-5' helicase	-0.0818169	-3.06884	0.0242298	0.122277	0.049413	FALSE
Dicumarol	A7V5Q7	BACUNI_02917	CobN/magnesium chelatase domain protein	-0.0647702	-3.0676	0.0242665	0.122277	0.0494479	FALSE
Dicumarol	A7V5A7	galE	UDP-glucose 4-epimerase	-0.0677714	-3.06199	0.0244333	0.122277	0.049606	FALSE
Dicumarol	A7V8T2	BACUNI_04002	Peptidase family M3	-0.0614411	-3.06028	0.0244845	0.122277	0.0496543	FALSE
Dicumarol	A7V1Y8	BACUNI_01577	Putative TIGR00255 family protein	-0.0620331	-3.06006	0.0244909	0.122277	0.0496604	FALSE
Dicumarol	A7V8V3	BACUNI_04024	Thiamine pyrophosphate enzyme, C-terminal TPP binding domain protein	-0.0620818	-3.05998	0.0244934	0.122277	0.0496627	FALSE
Dicumarol	A7V874	ribB	3,4-dihydroxy-2-butanone 4-phosphate synthase	-0.0618621	-3.05609	0.0246102	0.122544	0.0497725	FALSE
Dicumarol	A7V8U0	BACUNI_04010	Transcriptional regulator, AraC family	0.100262	3.04296	0.0250086	0.12338	0.0501427	FALSE
Dicumarol	A7VA42	folD	Bifunctional protein FolD	-0.0658858	-3.04162	0.0250497	0.12338	0.0501804	FALSE
Dicumarol	A7V088	BACUNI_00973	Lipopolysaccharide kinase (Kdo/WaaP) family protein	-0.063776	-3.04126	0.0250607	0.12338	0.0501906	FALSE
Dicumarol	A7V0P7	BACUNI_01133	4Fe-4S binding domain protein	-0.0610203	-3.04122	0.025062	0.12338	0.0501917	FALSE
Dicumarol	A7V0L5	deoC	deoxyribose-phosphate aldolase	0.085823	3.03945	0.0251165	0.12338	0.0502417	FALSE
Dicumarol	A7UYW5	BACUNI_00491	ABC transporter	-0.104361	-3.03799	0.0251613	0.12338	0.0502828	FALSE
Dicumarol	A7V615	trpS	tryptophan--tRNA ligase	-0.0647088	-3.02854	0.0254545	0.124168	0.0505495	FALSE
Dicumarol	A7V9W8	BACUNI_04394	ABC transporter, ATP-binding protein	-0.095733	-3.02737	0.0254909	0.124168	0.0505823	FALSE
Dicumarol	A7V0Z4	BACUNI_01230	Zinc-dependent metalloprotease	-0.07115	-3.02661	0.0255148	0.124168	0.0506038	FALSE
Dicumarol	A7V8Y8	BACUNI_04059	Tetratricopeptide repeat protein	-0.0642172	-3.02079	0.0256978	0.124603	0.0507682	FALSE
Dicumarol	A7V5L3	BACUNI_02873	Outer membrane insertion signal domain protein	-0.0666791	-3.01812	0.0257822	0.124603	0.0508435	FALSE
Dicumarol	A7UYS0	BACUNI_00446	Outer membrane protein	-0.062576	-3.01763	0.0257977	0.124603	0.0508573	FALSE
Dicumarol	A7UY63	asd	Aspartate-semialdehyde dehydrogenase	-0.0697687	-3.00894	0.0260745	0.125626	0.0511024	FALSE
Dicumarol	A7V5B2	rnfC	Ion-translocating oxidoreductase complex subunit C	-0.0727828	-3.00633	0.0261583	0.125716	0.051176	FALSE
Dicumarol	A7UZR2	rpmD	50S ribosomal protein L30	-0.0810766	-3.00313	0.0262615	0.125899	0.0512663	FALSE
Dicumarol	A7V8X0	BACUNI_04040	Transcriptional regulatory protein, C-terminal domain protein	0.0957516	2.99924	0.0263875	0.125983	0.051376	FALSE
Dicumarol	A7V969	sdhC	Succinate dehydrogenase cytochrome B subunit, b558 family	-0.0888545	-2.99857	0.0264094	0.125983	0.0513951	FALSE
Dicumarol	A7V923	BACUNI_04094	Glycosyltransferase, group 2 family protein	-0.0695901	-2.99001	0.0266893	0.126244	0.0516365	FALSE
Dicumarol	A7V0A6	purN	Phosphoribosylglycinamide formyltransferase	-0.0611543	-2.9898	0.0266961	0.126244	0.0516423	FALSE
Dicumarol	A7V470	BACUNI_02372	TonB-dependent receptor	-0.0798192	-2.98866	0.0267335	0.126244	0.0516743	FALSE
Dicumarol	A7V1P9	BACUNI_01487	PKD domain-containing protein	0.0594224	2.98768	0.026766	0.126244	0.0517022	FALSE
Dicumarol	A7V3A2	BACUNI_02046	Bacterial lipoprotein (DUF940)	-0.0596119	-2.98501	0.026854	0.126244	0.0517773	FALSE
Dicumarol	A7V3M5	BACUNI_02173	Putative cytochrome d ubiquinol oxidase, subunit II	0.0654338	2.98477	0.0268622	0.126244	0.0517843	FALSE
Dicumarol	A7V5P5	cobB	Cobyrinic acid a,c-diamide synthase	-0.0772216	-2.98297	0.0269217	0.126244	0.0518348	FALSE
Dicumarol	A7V0W0	BACUNI_01196	Sodium ion-translocating decarboxylase, beta subunit	-0.0729579	-2.97829	0.0270778	0.126382	0.051967	FALSE
Dicumarol	A7UXN5	BACUNI_00053	TonB-linked outer membrane protein, SusC/RagA family	-0.0650642	-2.97479	0.0271949	0.126382	0.0520656	FALSE
Dicumarol	A7UYR1	argH	Argininosuccinate lyase	-0.0625876	-2.97352	0.0272376	0.126382	0.0521015	FALSE
Dicumarol	A7V2C1	BACUNI_01711	Low molecular weight phosphotyrosine protein phosphatase	0.0855907	2.97351	0.0272379	0.126382	0.0521017	FALSE
Dicumarol	A7V2F0	BACUNI_01741	Vitamin B12-dependent ribonucleotide reductase	-0.0682855	-2.97231	0.0272782	0.126382	0.0521354	FALSE
Dicumarol	A7VA80	BACUNI_04508	Polygalacturonase (Pectinase)	0.0770084	2.96814	0.0274191	0.126731	0.0522531	FALSE
Dicumarol	A7V572	BACUNI_02731	Peptidase M16 inactive domain protein	-0.0748131	-2.9615	0.0276451	0.127015	0.0524403	FALSE
Dicumarol	A7V4A8	BACUNI_02410	Peptidase family M13	-0.0635928	-2.96059	0.0276761	0.127015	0.0524658	FALSE
Dicumarol	A7V8M3	BACUNI_03942	Na/Pi-cotransporter II-like protein	-0.064618	-2.96054	0.0276778	0.127015	0.0524672	FALSE
Dicumarol	A7V481	BACUNI_02383	asparaginase	0.112827	2.95603	0.0278328	0.127424	0.0526011	FALSE
Dicumarol	A7UYT4	rpmH	50S ribosomal protein L34	-0.0691194	-2.94268	0.0282967	0.129242	0.052997	FALSE
Dicumarol	A7V6C7	BACUNI_03140	Beta-galactosidase	-0.099163	-2.93842	0.0284466	0.129359	0.0531234	FALSE
Dicumarol	A7UZM9	czcA	Heavy metal efflux pump, CzcA family	0.0844757	2.93814	0.0284563	0.129359	0.0531315	FALSE
Dicumarol	A7V596	BACUNI_02755	HRDC domain protein	-0.0831574	-2.93361	0.0286169	0.12956	0.053266	FALSE
Dicumarol	A7V0N2	BACUNI_01118	Tetratricopeptide repeat protein	0.0686451	2.9331	0.0286347	0.12956	0.0532809	FALSE
Dicumarol	A7VAJ8	BACUNI_04629	Lipoprotein	-0.0605321	-2.92939	0.0287671	0.129578	0.0533911	FALSE
Dicumarol	A7UZG4	BACUNI_00692	MFS transporter, SP family	0.0628165	2.92923	0.0287728	0.129578	0.0533959	FALSE
Dicumarol	A7V6B7	BACUNI_03130	Outer membrane efflux protein	-0.0629305	-2.92518	0.0289177	0.129738	0.0535159	FALSE
Dicumarol	A7V228	rfbB	dTDP-glucose 4,6-dehydratase	-0.0676974	-2.92417	0.028954	0.129738	0.0535458	FALSE
Dicumarol	A7V865	BACUNI_03782	SusD family protein	-0.0657813	-2.92262	0.0290096	0.129738	0.0535917	FALSE
Dicumarol	A7V7F3	BACUNI_03518	TonB-dependent receptor	-0.0636407	-2.91859	0.0291552	0.130088	0.0537362	FALSE
Dicumarol	A7V0L6	BACUNI_01101	Polyprenyl synthetase	-0.0966127	-2.89658	0.0299649	0.133338	0.0546623	FALSE
Dicumarol	A7UYZ9	BACUNI_00525	histidine kinase	-0.0976267	-2.89506	0.0300218	0.133338	0.0547267	FALSE
Dicumarol	A7UZT8	rpoB	DNA-directed RNA polymerase subunit beta	-0.0610577	-2.89183	0.0301428	0.133568	0.0548632	FALSE
Dicumarol	A7V250	BACUNI_01639	TonB-dependent receptor	-0.0641189	-2.88867	0.030262	0.13379	0.0549974	FALSE
Dicumarol	A7V8S6	argS	Arginine--tRNA ligase	-0.0581822	-2.88597	0.0303641	0.133935	0.0551119	FALSE
Dicumarol	A7V1A8	BACUNI_01346	Lipocalin-like domain-containing protein	-0.0639882	-2.86721	0.0310838	0.136797	0.0559112	FALSE
Dicumarol	A7V5T4	BACUNI_02944	Oligopeptide transporter, OPT family	0.0604612	2.85771	0.0314555	0.138118	0.0563184	FALSE
Dicumarol	A7UY52	BACUNI_00223	Tat pathway signal sequence domain protein	-0.0741447	-2.85218	0.0316736	0.138761	0.0565556	FALSE
Dicumarol	A7V2S2	BACUNI_01864	asparaginase	-0.0604894	-2.84168	0.0320935	0.140282	0.0570086	FALSE
Dicumarol	A7V0B9	BACUNI_01004	Glycosyl hydrolase, family 88	-0.106645	-2.83276	0.0324542	0.141539	0.0573941	FALSE
Dicumarol	A7V606	recQ	DNA helicase	-0.0557193	-2.82463	0.0327874	0.14267	0.0577472	FALSE
Dicumarol	A7V5N0	BACUNI_02890	ABC transporter, ATP-binding protein	-0.0806267	-2.81503	0.0331853	0.144041	0.058165	FALSE
Dicumarol	A7UYU2	leuS	Leucine--tRNA ligase	-0.0638856	-2.81345	0.0332516	0.144041	0.0582343	FALSE
Dicumarol	A7V733	panD	Aspartate 1-decarboxylase	-0.0622421	-2.80769	0.0334935	0.144764	0.0584858	FALSE
Dicumarol	A7UZN4	hutH	Histidine ammonia-lyase	-0.0600369	-2.79466	0.0340474	0.146789	0.0590566	FALSE
Dicumarol	A7V378	BACUNI_02022	DUF4377 domain-containing protein	-0.0738488	-2.79311	0.034114	0.146789	0.0591247	FALSE
Dicumarol	A7UZR5	rplF	50S ribosomal protein L6	-0.0625054	-2.79104	0.0342031	0.146845	0.0592156	FALSE
Dicumarol	A7V4D8	BACUNI_02440	Pseudouridine synthase, RluA family	-0.0633736	-2.78819	0.0343262	0.147047	0.059341	FALSE
Dicumarol	A7V0M1	BACUNI_01106	Glycosyl hydrolase, family 43	-0.0975689	-2.78168	0.0346097	0.147933	0.0596282	FALSE
Dicumarol	A7V7H6	BACUNI_03541	Cof-like hydrolase	-0.0683544	-2.77294	0.0349939	0.149149	0.0600143	FALSE
Dicumarol	A7V859	BACUNI_03776	DUF4843 domain-containing protein	-0.104541	-2.77042	0.0351054	0.149149	0.0601258	FALSE
Dicumarol	A7V7A9	pyrF	Orotidine 5'-phosphate decarboxylase	-0.0650126	-2.76996	0.0351256	0.149149	0.0601459	FALSE
Dicumarol	A7V6R8	BACUNI_03281	Alkaline phosphatase family protein	-0.115523	-2.76426	0.0353798	0.149899	0.0603987	FALSE
Dicumarol	A7UY51	BACUNI_00222	TldD/PmbA family protein	-0.0617216	-2.7584	0.0356431	0.150684	0.0606589	FALSE
Dicumarol	A7V9L4	BACUNI_04289	Uncharacterized protein	-0.0984543	-2.75129	0.0359653	0.151714	0.0609751	FALSE
Dicumarol	A7V8I5	BACUNI_03904	Tetratricopeptide repeat protein	-0.071898	-2.74821	0.0361057	0.151974	0.0611122	FALSE
Dicumarol	A7V5U3	BACUNI_02953	Glycosyltransferase, group 1 family protein	0.0672824	2.74556	0.0362275	0.152155	0.0612307	FALSE
Dicumarol	A7VAD4	BACUNI_04565	TrkA N-terminal domain protein	0.0993965	2.74346	0.036324	0.15223	0.0613244	FALSE
Dicumarol	A7V8V6	BACUNI_04027	TonB-linked outer membrane protein, SusC/RagA family	-0.0693524	-2.7378	0.0365854	0.152386	0.0615771	FALSE
Dicumarol	A7V294	BACUNI_01684	UPF0597 protein BACUNI_01684	-0.0568966	-2.73757	0.0365959	0.152386	0.0615872	FALSE
Dicumarol	A7UXX1	BACUNI_00141	Aminotransferase	-0.057798	-2.73753	0.0365978	0.152386	0.061589	FALSE
Dicumarol	A7V2L5	BACUNI_01806	ATP synthase alpha/beta family, nucleotide-binding domain protein	0.0828379	2.73568	0.0366841	0.152417	0.0616721	FALSE
Dicumarol	A7UYV5	sulP	Sulfate permease	-0.0637088	-2.72847	0.037021	0.153486	0.0619947	FALSE
Dicumarol	A7V2T9	BACUNI_01881	Nitrogen regulatory protein P-II	-0.0968955	-2.72017	0.0374133	0.154745	0.0623672	FALSE
Dicumarol	A7V3V5	BACUNI_02254	Glycosyltransferase, group 1 family protein	-0.0728897	-2.71854	0.0374912	0.154745	0.0624408	FALSE
Dicumarol	A7VAK9	BACUNI_04640	Transglutaminase-like protein	-0.0562503	-2.71699	0.0375648	0.154745	0.0625102	FALSE
Dicumarol	A7V267	BACUNI_01656	Biopolymer transporter ExbD	-0.0709064	-2.7137	0.0377225	0.155063	0.0626584	FALSE
Dicumarol	A7V480	BACUNI_02382	Homoserine dehydrogenase	-0.0769543	-2.71001	0.0378997	0.155461	0.0628245	FALSE
Dicumarol	A7V808	BACUNI_03725	TrkA C-terminal domain protein	-0.0715657	-2.7066	0.0380648	0.155808	0.0629785	FALSE
Dicumarol	A7VA47	glnA	Glutamate--ammonia ligase, catalytic domain protein	-0.0639481	-2.70358	0.0382115	0.156077	0.0631148	FALSE
Dicumarol	A7V1E6	BACUNI_01384	Outer membrane insertion signal domain protein	0.107092	2.7002	0.038376	0.156419	0.0632672	FALSE
Dicumarol	A7V534	BACUNI_02692	DUF2442 domain-containing protein	0.0684016	2.69461	0.0386505	0.157206	0.0635202	FALSE
Dicumarol	A7V4A5	mreB	Cell shape-determining protein MreB	-0.0541029	-2.6917	0.038794	0.157458	0.0636518	FALSE
Dicumarol	A7V7V1	BACUNI_03667	ParB-like protein	-0.084458	-2.68675	0.0390397	0.158123	0.0638763	FALSE
Dicumarol	A7V0U2	BACUNI_01178	Glycosyl hydrolase-like 10 domain-containing protein	-0.0569733	-2.68344	0.0392047	0.158459	0.0640263	FALSE
Dicumarol	A7V0R4	BACUNI_01150	Aminopeptidase	-0.0617518	-2.67543	0.0396074	0.159753	0.06439	FALSE
Dicumarol	A7V3D8	BACUNI_02083	Tetratricopeptide repeat protein	-0.0532385	-2.67074	0.0398453	0.160329	0.0646032	FALSE
Dicumarol	A7V7P0	BACUNI_03605	Helicase ATP-binding domain-containing protein	-0.0647408	-2.66935	0.0399163	0.160329	0.0646666	FALSE
Dicumarol	A7UZS0	rplN	50S ribosomal protein L14	-0.0672307	-2.66764	0.0400033	0.160345	0.0647443	FALSE
Dicumarol	A7V3Y3	lepA	Elongation factor 4	-0.0563512	-2.66461	0.0401587	0.160388	0.0648825	FALSE
Dicumarol	A7VAJ5	metH	Methionine synthase	-0.105364	-2.66419	0.0401801	0.160388	0.0649015	FALSE
Dicumarol	A7V8C1	BACUNI_03839	Glycosyl hydrolase-like 10 domain-containing protein	-0.0560363	-2.65354	0.0407311	0.162253	0.0653876	FALSE
Dicumarol	A7UYB0	BACUNI_00281	LruC domain-containing protein	-0.133501	-2.63638	0.0416361	0.165096	0.066173	FALSE
Dicumarol	A7V087	BACUNI_00971	Putative glycerol phosphate lipoteichoic acid synthase 1	-0.0846864	-2.63632	0.0416394	0.165096	0.0661758	FALSE
Dicumarol	A7V8Y2	rbfA	Ribosome-binding factor A	0.0532874	2.63516	0.0417012	0.165096	0.0662289	FALSE
Dicumarol	A7V847	frr	Ribosome-recycling factor	-0.0647088	-2.63139	0.0419034	0.165127	0.066402	FALSE
Dicumarol	A7UZS3	rplP	50S ribosomal protein L16	-0.0650366	-2.62958	0.0420009	0.165127	0.0664853	FALSE
Dicumarol	A7V921	BACUNI_04092	Hemolysin activation protein	-0.0705816	-2.62812	0.0420794	0.165127	0.0665521	FALSE
Dicumarol	A7V7N2	BACUNI_03597	TonB-linked outer membrane protein, SusC/RagA family	-0.0582663	-2.62549	0.0422217	0.165127	0.066673	FALSE
Dicumarol	A7V114	BACUNI_01251	Outer membrane protein	-0.0678746	-2.6238	0.0423133	0.165127	0.0667506	FALSE
Dicumarol	A7UYR8	uppS	Isoprenyl transferase	-0.0538319	-2.62226	0.0423971	0.165127	0.0668215	FALSE
Dicumarol	A7V4H4	BACUNI_02481	purine-nucleoside phosphorylase	-0.0583971	-2.62142	0.0424429	0.165127	0.0668601	FALSE
Dicumarol	A7V2D3	BACUNI_01724	Glycosyltransferase, group 2 family protein	-0.0574487	-2.62025	0.0425069	0.165127	0.0669141	FALSE
Dicumarol	A7V6B3	BACUNI_03126	Hydrolase	-0.0754573	-2.61997	0.0425219	0.165127	0.0669267	FALSE
Dicumarol	A7V7N0	BACUNI_03595	Ser/Thr phosphatase family protein	-0.0635334	-2.61921	0.0425637	0.165127	0.066962	FALSE
Dicumarol	A7UY24	BACUNI_00195	Glycoside hydrolase family 125 protein	-0.0540999	-2.61375	0.0428631	0.165955	0.0672132	FALSE
Dicumarol	A7V9I1	BACUNI_04256	Efflux ABC transporter, permease protein	-0.0578812	-2.61051	0.043042	0.166314	0.0673626	FALSE
Dicumarol	A7V420	BACUNI_02319	Aldose 1-epimerase	-0.0558383	-2.60669	0.0432537	0.166799	0.0675386	FALSE
Dicumarol	A7V279	BACUNI_01669	Oxidoreductase, FAD/FMN-binding protein	0.0654634	2.60208	0.0435106	0.167455	0.067751	FALSE
Dicumarol	A7V375	BACUNI_02019	Putative zinc ribbon domain protein	-0.0634159	-2.60006	0.0436242	0.167558	0.0678446	FALSE
Dicumarol	A7V293	BACUNI_01683	Peptidyl-prolyl cis-trans isomerase	0.0554701	2.59591	0.0438575	0.168102	0.0680361	FALSE
Dicumarol	A7V1F6	BACUNI_01394	Cold-shock DNA-binding domain protein	-0.131494	-2.59446	0.0439397	0.168102	0.0681034	FALSE
Dicumarol	A7V6S5	BACUNI_03288	Sua5/YciO/YrdC/YwlC family protein	-0.0545723	-2.59252	0.0440494	0.168144	0.0681929	FALSE
Dicumarol	A7V3P1	BACUNI_02190	TonB-dependent receptor	-0.0623567	-2.59119	0.0441248	0.168144	0.0682543	FALSE
Dicumarol	A7V6K3	BACUNI_03216	Immunity protein 22	0.0680195	2.58025	0.0447514	0.170196	0.0687609	FALSE
Dicumarol	A7V432	nspC	Carboxynorspermidine/carboxyspermidine decarboxylase	-0.0513831	-2.5723	0.0452122	0.170805	0.0691292	FALSE
Dicumarol	A7V386	aspS	Aspartate--tRNA ligase	-0.0679254	-2.57	0.0453464	0.170805	0.0692357	FALSE
Dicumarol	A7V3B0	infC	Translation initiation factor IF-3	-0.0536585	-2.56792	0.0454687	0.170805	0.0693326	FALSE
Dicumarol	A7UY93	BACUNI_00264	Beta-lactamase	-0.0525239	-2.56738	0.0455	0.170805	0.0693574	FALSE
Dicumarol	A7V295	BACUNI_01685	DUF4925 domain-containing protein	-0.067675	-2.56719	0.0455114	0.170805	0.0693663	FALSE
Dicumarol	A7V9X3	purU	Formyltetrahydrofolate deformylase	-0.0784377	-2.56642	0.0455564	0.170805	0.0694019	FALSE
Dicumarol	A7V229	rfbA	Glucose-1-phosphate thymidylyltransferase	-0.0565602	-2.56567	0.0456004	0.170805	0.0694367	FALSE
Dicumarol	A7V9X0	hisF	Imidazole glycerol phosphate synthase subunit HisF	-0.0530995	-2.56536	0.0456187	0.170805	0.0694511	FALSE
Dicumarol	A7V963	BACUNI_04136	N-acetyltransferase	-0.0537929	-2.56055	0.0459033	0.171538	0.0696748	FALSE
Dicumarol	A7VAF6	BACUNI_04587	META domain protein	0.0638193	2.55527	0.046217	0.172377	0.0699198	FALSE
Dicumarol	A7V9G4	BACUNI_04239	DUF452 family protein	-0.0793295	-2.55286	0.0463612	0.172523	0.0700319	FALSE
Dicumarol	A7V0F0	lepB	Signal peptidase I	-0.0586372	-2.55163	0.0464348	0.172523	0.0700891	FALSE
Dicumarol	A7V759	BACUNI_03422	Tetratricopeptide repeat protein	-0.0545757	-2.54257	0.0469821	0.174221	0.0705107	FALSE
Dicumarol	A7V7A7	BACUNI_03472	phosphoribosylformylglycinamidine cyclo-ligase	-0.0538026	-2.53908	0.0471947	0.174632	0.0706733	FALSE
Dicumarol	A7V0M5	leuC	3-isopropylmalate dehydratase large subunit	-0.0679791	-2.53779	0.0472734	0.174632	0.0707333	FALSE
Dicumarol	A7V4X2	BACUNI_02630	ABC transporter, ATP-binding protein	-0.0510958	-2.5355	0.0474139	0.174816	0.0708402	FALSE
Dicumarol	A7V5B8	pyrG	CTP synthase	-0.0553164	-2.53158	0.0476554	0.175372	0.0710231	FALSE
Dicumarol	A7V7W9	aroB	3-dehydroquinate synthase	-0.0652853	-2.52938	0.0477913	0.175538	0.0711256	FALSE
Dicumarol	A7V620	carB	carbamoyl-phosphate synthase (glutamine-hydrolyzing)	-0.062118	-2.52385	0.0481346	0.176141	0.0713834	FALSE
Dicumarol	A7V387	BACUNI_02031	Lipid kinase, YegS/Rv2252/BmrU family	-0.0634072	-2.5238	0.0481379	0.176141	0.0713858	FALSE
Dicumarol	A7V7N7	kduI	4-deoxy-L-threo-5-hexosulose-uronate ketol-isomerase	-0.0565858	-2.51972	0.0483929	0.176739	0.0715761	FALSE
Dicumarol	A7UYE7	BACUNI_00319	Glycosyl hydrolase, family 43	-0.0545922	-2.51532	0.0486697	0.177415	0.0717815	FALSE
Dicumarol	A7V361	trmD	tRNA (guanine-N(1)-)-methyltransferase	-0.049476	-2.51075	0.0489593	0.177751	0.0719951	FALSE
Dicumarol	A7V409	nqrE	Na(+)-translocating NADH-quinone reductase subunit E	-0.0839201	-2.50916	0.0490602	0.177751	0.0720693	FALSE
Dicumarol	A7V183	BACUNI_01321	HlyC/CorC family transporter	-0.0586788	-2.50887	0.0490787	0.177751	0.0720828	FALSE
Dicumarol	A7V1L7	BACUNI_01455	histidine kinase	-0.0917611	-2.50672	0.0492158	0.177751	0.0721834	FALSE
Dicumarol	A7V449	BACUNI_02350	Chromosome segregation protein SMC	0.055883	2.50663	0.0492221	0.177751	0.0721879	FALSE
Dicumarol	A7V3E2	BACUNI_02087	ABC transporter, ATP-binding protein	-0.0587551	-2.50361	0.0494152	0.178116	0.072329	FALSE
Dicumarol	A7V5Q0	BACUNI_02910	Biotin-requiring enzyme	-0.0505015	-2.49722	0.0498268	0.17855	0.0726276	FALSE
Dicumarol	A7V066	BACUNI_00951	3-keto-disaccharide hydrolase domain-containing protein	-0.049383	-2.49653	0.0498717	0.17855	0.0726601	FALSE
Dicumarol	A7V9K1	BACUNI_04276	Dipeptidase	-0.05863	-2.49555	0.0499352	0.17855	0.0727059	FALSE
Dicumarol	A7UY01	BACUNI_00172	histidine kinase	-0.0528818	-2.49473	0.049988	0.17855	0.072744	FALSE
Dicumarol	A7V0U6	purL	Phosphoribosylformylglycinamidine synthase	-0.0686356	-2.49421	0.0500222	0.17855	0.0727686	FALSE
Dicumarol	A7V786	truA	tRNA pseudouridine synthase A	0.0638368	2.49164	0.0501896	0.17855	0.0728889	FALSE
Dicumarol	A7V3K2	BACUNI_02150	Arylsulfatase	0.0570691	2.49119	0.0502189	0.17855	0.0729099	FALSE
Dicumarol	A7V2N1	rpsP	30S ribosomal protein S16	-0.0647644	-2.48793	0.050432	0.17855	0.0730624	FALSE
Dicumarol	A7UYN3	BACUNI_00405	Outer membrane efflux protein	-0.0503589	-2.48785	0.0504373	0.17855	0.0730662	FALSE
Dicumarol	A7V3B6	mltG	Endolytic murein transglycosylase	-0.0798496	-2.48751	0.0504597	0.17855	0.0730822	FALSE
Dicumarol	A7V1S9	BACUNI_01518	DUF262 domain-containing protein	-0.0522899	-2.48551	0.0505908	0.178686	0.0731756	FALSE
Dicumarol	A7V6S4	BACUNI_03287	Acyl-CoA thioester hydrolase, YbgC/YbaW family	-0.0579297	-2.47589	0.0512279	0.180607	0.0736262	FALSE
Dicumarol	A7UYF6	BACUNI_00328	Beta-lactamase	-0.0527917	-2.47292	0.0514261	0.180975	0.0737651	FALSE
Dicumarol	A7UZS4	rpsC	30S ribosomal protein S3	-0.0621662	-2.46909	0.0516837	0.181469	0.073945	FALSE
Dicumarol	A7V369	BACUNI_02013	Beta-lactamase	-0.253028	-2.46695	0.0518274	0.181469	0.0740449	FALSE
Dicumarol	A7V0F5	uxuA	Mannonate dehydratase	-0.051999	-2.465	0.0519593	0.181469	0.0741364	FALSE
Dicumarol	A7VAP0	BACUNI_04672	Lactonase family protein	-0.0573804	-2.46422	0.0520121	0.181469	0.0741729	FALSE
Dicumarol	A7UY35	BACUNI_00206	2-dehydropantoate 2-reductase	-0.0563537	-2.46387	0.0520363	0.181469	0.0741896	FALSE
Dicumarol	A7V0Y4	BACUNI_01220	3-deoxy-D-manno-octulosonate 8-phosphate phosphatase, YrbI family	-0.0642528	-2.4616	0.0521903	0.181679	0.0742959	FALSE
Dicumarol	A7V6W5	BACUNI_03328	Glycoside hydrolase family 97 protein	0.119785	2.45874	0.0523848	0.182028	0.0744298	FALSE
Dicumarol	A7V8I4	rnhB	Ribonuclease HII	-0.125717	-2.4528	0.0527919	0.182974	0.0747083	FALSE
Dicumarol	A7V9R3	BACUNI_04339	Tetratricopeptide repeat protein	-0.0648514	-2.45201	0.0528465	0.182974	0.0747454	FALSE
Dicumarol	A7VAT5	BACUNI_04717	Uncharacterized protein	-0.0500153	-2.44574	0.0532805	0.184049	0.0750395	FALSE
Dicumarol	A7V5T2	BACUNI_02942	Cobalt-precorrin-2 C(20)-methyltransferase	-0.16832	-2.44435	0.0533775	0.184049	0.0751049	FALSE
Dicumarol	A7V0W8	BACUNI_01204	Arabinogalactan endo-beta-1,4-galactanase	-0.0555085	-2.44227	0.0535223	0.184049	0.0752023	FALSE
Dicumarol	A7V928	BACUNI_04099	Transcriptional regulator, AsnC family	-0.0682162	-2.43962	0.0537081	0.184049	0.0753268	FALSE
Dicumarol	A7V327	BACUNI_01969	DUF4301 domain-containing protein	-0.0481012	-2.43933	0.0537282	0.184049	0.0753403	FALSE
Dicumarol	A7V0Z5	BACUNI_01231	TonB-linked outer membrane protein, SusC/RagA family	-0.049361	-2.43933	0.0537285	0.184049	0.0753404	FALSE
Dicumarol	A7UZQ9	map	Methionine aminopeptidase	-0.0487322	-2.43445	0.0540716	0.184896	0.0755692	FALSE
Dicumarol	A7UY14	mutS	DNA mismatch repair protein MutS	-0.0532427	-2.42775	0.0545471	0.185676	0.0758837	FALSE
Dicumarol	A7V410	nqrF	Na(+)-translocating NADH-quinone reductase subunit F	-0.0629782	-2.42681	0.0546139	0.185676	0.0759276	FALSE
Dicumarol	A7V2B2	pgi	Glucose-6-phosphate isomerase	0.051164	2.42625	0.0546542	0.185676	0.0759541	FALSE
Dicumarol	A7V0F7	BACUNI_01042	Glycosyl hydrolase family 3 N-terminal domain protein	-0.0594156	-2.42583	0.054684	0.185676	0.0759737	FALSE
Dicumarol	A7V269	BACUNI_01658	Transporter, MotA/TolQ/ExbB proton channel family protein	-0.0607601	-2.41785	0.0552577	0.186544	0.0763483	FALSE
Dicumarol	A7V9D2	tyrS	Tyrosine--tRNA ligase	-0.0527371	-2.41746	0.0552855	0.186544	0.0763664	FALSE
Dicumarol	A7V176	BACUNI_01315	DUF1016 domain-containing protein	-0.0627689	-2.4162	0.055377	0.186544	0.0764257	FALSE
Dicumarol	A7V2N9	BACUNI_01831	Glycosyltransferase, group 2 family protein	0.0784166	2.41469	0.0554865	0.186544	0.0764966	FALSE
Dicumarol	A7V1L2	BACUNI_01450	Inositol-3-phosphate synthase	0.0625545	2.41414	0.0555264	0.186544	0.0765224	FALSE
Dicumarol	A7V4C7	BACUNI_02429	Outer membrane protein, OMP85 family	0.0618886	2.41089	0.0557633	0.186544	0.0766751	FALSE
Dicumarol	A7UZV4	BACUNI_00839	7TM receptor with intracellular HD hydrolase	0.0520305	2.4099	0.0558353	0.186544	0.0767214	FALSE
Dicumarol	A7V954	BACUNI_04127	THUMP-like domain-containing protein	-0.0515213	-2.40979	0.0558434	0.186544	0.0767266	FALSE
Dicumarol	A7UYM0	BACUNI_00392	Beta-lactamase	-0.0570944	-2.40859	0.0559309	0.186544	0.0767827	FALSE
Dicumarol	A7V2N4	BACUNI_01826	Transcriptional regulator, LacI family	-0.0613797	-2.40782	0.0559872	0.186544	0.0768188	FALSE
Dicumarol	A7V4V1	BACUNI_02609	RloB domain-containing protein	-0.0525446	-2.40677	0.0560648	0.186544	0.0768685	FALSE
Dicumarol	A7V809	BACUNI_03726	Para-aminobenzoate synthase component I	-0.135746	-2.40581	0.0561348	0.186544	0.0769132	FALSE
Dicumarol	A7UYZ5	queA	S-adenosylmethionine:tRNA ribosyltransferase-isomerase	-0.0683545	-2.40485	0.0562058	0.186544	0.0769585	FALSE
Dicumarol	A7UZF3	BACUNI_00681	Putative RNA polymerase-binding protein DksA	-0.0732307	-2.40368	0.0562916	0.186544	0.0770132	FALSE
Dicumarol	A7UZC5	BACUNI_00652	UDP-glucose 6-dehydrogenase	-0.0490811	-2.40104	0.0564869	0.186871	0.0771373	FALSE
Dicumarol	A7V202	BACUNI_01591	Creatinase	-0.0534732	-2.39961	0.0565923	0.1869	0.0772041	FALSE
Dicumarol	A7UZU2	rplK	50S ribosomal protein L11	-0.0497132	-2.39634	0.0568353	0.187382	0.0773959	FALSE
Dicumarol	A7V3Y9	BACUNI_02288	ATPase, AAA family	-0.0485558	-2.38883	0.0573979	0.188914	0.0778376	FALSE
Dicumarol	A7V9P4	BACUNI_04319	Clostripain family	-0.056811	-2.38455	0.0577209	0.189654	0.0780894	FALSE
Dicumarol	A7V8K1	BACUNI_03920	Peptidase, M28 family	-0.0499406	-2.38003	0.0580639	0.190422	0.0783556	FALSE
Dicumarol	A7V8M5	BACUNI_03944	histidine kinase	0.048624	2.37808	0.058213	0.190422	0.0784709	FALSE
Dicumarol	A7VA98	pflA	Pyruvate formate-lyase-activating enzyme	-0.0601222	-2.37759	0.0582503	0.190422	0.0784997	FALSE
Dicumarol	A7V654	BACUNI_03067	Putative alpha-1,2-mannosidase	0.100412	2.37428	0.0585037	0.190928	0.0786949	FALSE
Dicumarol	A7V864	BACUNI_03781	DUF1735 domain-containing protein	-0.0698382	-2.37046	0.0587981	0.191565	0.0789209	FALSE
Dicumarol	A7UZQ3	rplQ	50S ribosomal protein L17	-0.0561626	-2.36733	0.0590398	0.192028	0.0791056	FALSE
Dicumarol	A7UYZ8	metK	S-adenosylmethionine synthase	-0.0502465	-2.35331	0.0601372	0.194941	0.0799364	FALSE
Dicumarol	A7V065	BACUNI_00950	AP endonuclease, family 2	-0.0492087	-2.35321	0.0601455	0.194941	0.0799426	FALSE
Dicumarol	A7V3E5	BACUNI_02090	Tex-like protein N-terminal domain protein	-0.049418	-2.35204	0.0602379	0.194941	0.080012	FALSE
Dicumarol	A7V8A0	BACUNI_03818	Two component regulator propeller	0.0801532	2.33958	0.0612336	0.197672	0.0807533	FALSE
Dicumarol	A7UZH9	BACUNI_00707	4Fe-4S binding domain protein	-0.0474279	-2.33892	0.0612865	0.197672	0.0807924	FALSE
Dicumarol	A7V6N0	nadK	NAD kinase	-0.0701388	-2.33445	0.0616485	0.198508	0.0810591	FALSE
Dicumarol	A7V7V7	alaS	Alanine--tRNA ligase	-0.0540424	-2.32641	0.0623047	0.199483	0.081539	FALSE
Dicumarol	A7V4F2	BACUNI_02455	PBP domain-containing protein	0.0667278	2.32344	0.0625486	0.199483	0.0817163	FALSE
Dicumarol	A7V899	BACUNI_03816	Peptidase, S41 family	-0.0555867	-2.32144	0.0627141	0.199483	0.0818363	FALSE
[truncated: 5,193 more rows]

## Sheet: Suppl. Table 5
Efflux pump genes of P. vulgatus and B. uniformis.
Screen_ID	Genome	Sequence_ID	Gene symbol	AROs	Drugs
[truncated: 120 more rows]

## Sheet: Suppl. Table 6
Primer used in this study
[truncated: 61 more rows]

## Sheet: Suppl. Table 7
Plasmids used in this study
[truncated: 11 more rows]
